# Supplementary material for: CD40L membrane retention enhances the immunostimulatory effects of CD40 ligation
Source: Sci Rep. 2020 Jan 15;10:342. doi: 10.1038/s41598-019-57293-y (PMC6962220; doi:10.1038/s41598-019-57293-y)
Supplement: Supplementary file 1 — Supplementary Information [file 41598_2019_57293_MOESM1_ESM.xlsx]

## Sheet: Sheet1
S1: Functional pathways string analysis of genes upregulated by mCD40L compared to sCD40L (RAdnCD40L/sL)
GO_id	Term	Number Of Genes	p-value	p-value_fdr	p-value_bonferroni
GO:0006952	defense response	93	1.16e-35	1.6e-31	1.6e-31
GO:0006955	immune response	83	3.9e-30	2.69e-26	5.37e-26
GO:0002376	immune system process	98	1.36e-27	6.23e-24	1.87e-23
GO:0045087	innate immune response	67	4.89e-27	1.69e-23	6.75e-23
GO:0002682	regulation of immune system process	79	2.4e-26	6.62e-23	3.31e-22
GO:0051707	response to other organism	56	1.39e-25	2.74e-22	1.91e-21
GO:0009607	response to biotic stimulus	55	7.41e-24	1.28e-20	1.02e-19
GO:0019221	cytokine-mediated signaling pathway	42	1.05e-23	1.6e-20	1.44e-19
GO:0006950	response to stress	123	5.86e-23	8.09e-20	8.09e-19
GO:0002684	positive regulation of immune system process	57	2.73e-22	3.42e-19	3.76e-18
GO:0007166	cell surface receptor signaling pathway	89	6.39e-21	7.35e-18	8.82e-17
GO:0034097	response to cytokine	48	2.53e-20	2.68e-17	3.49e-16
GO:0031347	regulation of defense response	50	4.03e-19	3.97e-16	5.55e-15
GO:0045088	regulation of innate immune response	35	4.31e-18	3.97e-15	5.95e-14
GO:0001817	regulation of cytokine production	41	5.72e-18	4.93e-15	7.89e-14
GO:0050776	regulation of immune response	50	1.51e-17	1.23e-14	2.08e-13
GO:0007165	signal transduction	134	4.49e-17	3.44e-14	6.19e-13
GO:0009605	response to external stimulus	77	1.17e-16	8.5e-14	1.61e-12
GO:0002252	immune effector process	36	1.33e-16	9.15e-14	1.83e-12
GO:0002237	response to molecule of bacterial origin	30	1.66e-16	1.09e-13	2.29e-12
GO:0044700	single organism signaling	138	2.04e-16	1.28e-13	2.82e-12
GO:0071345	cellular response to cytokine stimulus	39	3.43e-16	1.97e-13	4.73e-12
GO:0034341	response to interferon-gamma	20	4.61e-16	2.54e-13	6.36e-12
GO:0009617	response to bacterium	36	8.78e-16	4.66e-13	1.21e-11
GO:0048583	regulation of response to stimulus	106	1.29e-15	6.56e-13	1.77e-11
GO:0007154	cell communication	137	3.57e-15	1.71e-12	4.92e-11
GO:0032496	response to lipopolysaccharide	28	3.61e-15	1.71e-12	4.97e-11
GO:0001819	positive regulation of cytokine production	31	6.93e-15	3.19e-12	9.56e-11
GO:0007159	leukocyte cell-cell adhesion	27	7.2e-15	3.2e-12	9.93e-11
GO:0051704	multi-organism process	81	9.12e-15	3.93e-12	1.26e-10
GO:0098602	single organism cell adhesion	34	2.71e-14	1.12e-11	3.74e-10
GO:0009615	response to virus	25	2.75e-14	1.12e-11	3.8e-10
GO:0016337	single organismal cell-cell adhesion	33	3.99e-14	1.57e-11	5.51e-10
GO:0080134	regulation of response to stress	61	5.04e-14	1.93e-11	6.96e-10
GO:0071346	cellular response to interferon-gamma	17	5.96e-14	2.22e-11	8.22e-10
GO:0007155	cell adhesion	49	7.85e-14	2.85e-11	1.08e-09
GO:0010033	response to organic substance	84	1.22e-13	4.19e-11	1.68e-09
GO:0071222	cellular response to lipopolysaccharide	19	1.61e-13	5.43e-11	2.23e-09
GO:0048518	positive regulation of biological process	131	3.44e-13	1.13e-10	4.74e-09
GO:0001775	cell activation	38	4.38e-13	1.4e-10	6.03e-09
GO:0051607	defense response to virus	20	6.2e-13	1.9e-10	8.56e-09
GO:0006954	inflammatory response	31	8.17e-13	2.45e-10	1.13e-08
GO:0048584	positive regulation of response to stimulus	70	8.86e-13	2.6e-10	1.22e-08
GO:0031349	positive regulation of defense response	29	9.52e-13	2.73e-10	1.31e-08
GO:0050778	positive regulation of immune response	35	1.28e-12	3.6e-10	1.76e-08
GO:0060333	interferon-gamma-mediated signaling pathway	14	1.33e-12	3.66e-10	1.83e-08
GO:0098542	defense response to other organism	28	1.57e-12	4.23e-10	2.16e-08
GO:0009966	regulation of signal transduction	80	1.69e-12	4.49e-10	2.34e-08
GO:0016265	death	51	1.78e-12	4.63e-10	2.45e-08
GO:0040012	regulation of locomotion	39	2.16e-12	5.52e-10	2.98e-08
GO:1902531	regulation of intracellular signal transduction	57	2.57e-12	6.45e-10	3.55e-08
GO:0030155	regulation of cell adhesion	35	3.38e-12	8.25e-10	4.67e-08
GO:0045089	positive regulation of innate immune response	25	3.41e-12	8.25e-10	4.7e-08
GO:0008219	cell death	50	5.24e-12	1.22e-09	7.22e-08
GO:0030334	regulation of cell migration	35	1.42e-11	3.25e-09	1.95e-07
GO:0048519	negative regulation of biological process	113	1.6e-11	3.55e-09	2.2e-07
GO:0043122	regulation of I-kappaB kinase/NF-kappaB signaling	22	1.6e-11	3.55e-09	2.2e-07
GO:0023051	regulation of signaling	84	1.63e-11	3.57e-09	2.25e-07
GO:0045321	leukocyte activation	28	1.71e-11	3.68e-09	2.35e-07
GO:0012501	programmed cell death	48	1.78e-11	3.78e-09	2.46e-07
GO:0050865	regulation of cell activation	29	2.09e-11	4.36e-09	2.88e-07
GO:0042981	regulation of apoptotic process	55	2.26e-11	4.66e-09	3.12e-07
GO:0002758	innate immune response-activating signal transduction	22	3.22e-11	6.52e-09	4.44e-07
GO:0032101	regulation of response to external stimulus	42	3.41e-11	6.81e-09	4.7e-07
GO:0048522	positive regulation of cellular process	114	3.46e-11	6.81e-09	4.77e-07
GO:0002460	adaptive immune response based on somatic recombination of immune receptors built from immunoglobulin superfamily domains	16	3.58e-11	6.95e-09	4.94e-07
GO:0043066	negative regulation of apoptotic process	41	4.25e-11	8.13e-09	5.85e-07
GO:0060337	type I interferon signaling pathway	13	4.36e-11	8.13e-09	6.01e-07
GO:0071357	cellular response to type I interferon	13	4.36e-11	8.13e-09	6.01e-07
GO:0006915	apoptotic process	47	4.46e-11	8.21e-09	6.16e-07
GO:0046649	lymphocyte activation	25	4.8e-11	8.7e-09	6.61e-07
GO:0071593	lymphocyte aggregation	21	5.15e-11	9.08e-09	7.11e-07
GO:0002687	positive regulation of leukocyte migration	15	5.28e-11	9.08e-09	7.28e-07
GO:0002250	adaptive immune response	18	5.47e-11	9.19e-09	7.54e-07
GO:0051716	cellular response to stimulus	140	6.47e-11	1.07e-08	8.93e-07
GO:0034109	homotypic cell-cell adhesion	23	6.51e-11	1.07e-08	8.98e-07
GO:0050896	response to stimulus	155	8.34e-11	1.34e-08	1.15e-06
GO:0043067	regulation of programmed cell death	54	8.88e-11	1.39e-08	1.23e-06
GO:0002694	regulation of leukocyte activation	27	9.09e-11	1.41e-08	1.25e-06
GO:0002697	regulation of immune effector process	27	1.23e-10	1.89e-08	1.7e-06
GO:0032879	regulation of localization	73	1.53e-10	2.32e-08	2.11e-06
GO:1903034	regulation of response to wounding	26	1.57e-10	2.36e-08	2.17e-06
GO:0044092	negative regulation of molecular function	46	2.22e-10	3.29e-08	3.06e-06
GO:0042127	regulation of cell proliferation	55	2.41e-10	3.54e-08	3.32e-06
GO:0010941	regulation of cell death	55	2.62e-10	3.8e-08	3.61e-06
GO:0051240	positive regulation of multicellular organismal process	52	2.72e-10	3.91e-08	3.75e-06
GO:0042110	T cell activation	20	3.03e-10	4.27e-08	4.18e-06
GO:0002764	immune response-regulating signaling pathway	29	3.28e-10	4.57e-08	4.53e-06
GO:0071310	cellular response to organic substance	63	3.85e-10	5.31e-08	5.31e-06
GO:0009611	response to wounding	37	4.28e-10	5.84e-08	5.9e-06
GO:0042060	wound healing	35	4.43e-10	5.99e-08	6.11e-06
GO:0002685	regulation of leukocyte migration	16	4.52e-10	6.06e-08	6.24e-06
GO:0032479	regulation of type I interferon production	15	5.53e-10	7.34e-08	7.63e-06
GO:0051249	regulation of lymphocyte activation	24	5.6e-10	7.35e-08	7.72e-06
GO:0048523	negative regulation of cellular process	103	5.73e-10	7.46e-08	7.9e-06
GO:0043069	negative regulation of programmed cell death	39	6.74e-10	8.69e-08	9.3e-06
GO:0051241	negative regulation of multicellular organismal process	42	7.88e-10	1.01e-07	1.09e-05
GO:0034110	regulation of homotypic cell-cell adhesion	21	1.01e-09	1.27e-07	1.39e-05
GO:0065009	regulation of molecular function	79	1.09e-09	1.36e-07	1.5e-05
GO:0002757	immune response-activating signal transduction	25	1.22e-09	1.52e-07	1.68e-05
GO:0010646	regulation of cell communication	82	1.27e-09	1.56e-07	1.75e-05
GO:0051270	regulation of cellular component movement	35	1.43e-09	1.74e-07	1.97e-05
GO:0051239	regulation of multicellular organismal process	72	1.49e-09	1.8e-07	2.06e-05
GO:0042221	response to chemical	98	1.88e-09	2.26e-07	2.6e-05
GO:0051272	positive regulation of cellular component movement	24	1.9e-09	2.26e-07	2.62e-05
GO:0051246	regulation of protein metabolic process	73	2.34e-09	2.76e-07	3.23e-05
GO:0070887	cellular response to chemical stimulus	70	2.81e-09	3.28e-07	3.87e-05
GO:0040017	positive regulation of locomotion	24	2.85e-09	3.31e-07	3.94e-05
GO:0022407	regulation of cell-cell adhesion	23	2.93e-09	3.37e-07	4.05e-05
GO:0023056	positive regulation of signaling	52	2.99e-09	3.41e-07	4.12e-05
GO:0050727	regulation of inflammatory response	20	3.13e-09	3.54e-07	4.32e-05
GO:0001818	negative regulation of cytokine production	18	3.95e-09	4.43e-07	5.45e-05
GO:0030335	positive regulation of cell migration	23	4.19e-09	4.66e-07	5.78e-05
GO:0051051	negative regulation of transport	27	4.78e-09	5.24e-07	6.6e-05
GO:0002221	pattern recognition receptor signaling pathway	15	5.41e-09	5.87e-07	7.46e-05
GO:0065007	biological regulation	191	5.54e-09	5.97e-07	7.64e-05
GO:0009967	positive regulation of signal transduction	48	6.98e-09	7.46e-07	9.63e-05
GO:0002224	toll-like receptor signaling pathway	14	7.37e-09	7.76e-07	0.000102
GO:0002699	positive regulation of immune effector process	15	9.9e-09	1.03e-06	0.000137
GO:0051092	positive regulation of NF-kappaB transcription factor activity	14	1.14e-08	1.19e-06	0.000158
GO:0050863	regulation of T cell activation	19	1.2e-08	1.23e-06	0.000165
GO:0051090	regulation of sequence-specific DNA binding transcription factor activity	23	1.37e-08	1.39e-06	0.000189
GO:0045785	positive regulation of cell adhesion	22	1.39e-08	1.39e-06	0.000191
GO:0051091	positive regulation of sequence-specific DNA binding transcription factor activity	18	1.47e-08	1.47e-06	0.000203
GO:0038061	NIK/NF-kappaB signaling	8	1.48e-08	1.47e-06	0.000204
GO:0050878	regulation of body fluid levels	32	1.64e-08	1.61e-06	0.000226
GO:0007596	blood coagulation	28	2.01e-08	1.94e-06	0.000277
GO:0048585	negative regulation of response to stimulus	47	2.4e-08	2.28e-06	0.000331
GO:0043123	positive regulation of I-kappaB kinase/NF-kappaB signaling	16	2.65e-08	2.5e-06	0.000365
GO:0051223	regulation of protein transport	33	2.77e-08	2.6e-06	0.000382
GO:0070663	regulation of leukocyte proliferation	16	2.87e-08	2.68e-06	0.000396
GO:0010604	positive regulation of macromolecule metabolic process	74	3.52e-08	3.26e-06	0.000486
GO:0032655	regulation of interleukin-12 production	9	3.91e-08	3.6e-06	0.000539
GO:0002456	T cell mediated immunity	7	4.01e-08	3.67e-06	0.000553
GO:0010951	negative regulation of endopeptidase activity	18	4.21e-08	3.82e-06	0.000581
GO:0010647	positive regulation of cell communication	52	5.21e-08	4.66e-06	0.000718
GO:0051247	positive regulation of protein metabolic process	48	5.23e-08	4.66e-06	0.000722
GO:1902532	negative regulation of intracellular signal transduction	23	5.24e-08	4.66e-06	0.000722
GO:0032880	regulation of protein localization	37	5.78e-08	5.11e-06	0.000796
GO:0070201	regulation of establishment of protein localization	34	6.11e-08	5.37e-06	0.000843
GO:0048525	negative regulation of viral process	11	6.27e-08	5.44e-06	0.000864
GO:0051049	regulation of transport	55	6.62e-08	5.71e-06	0.000913
GO:0043901	negative regulation of multi-organism process	14	6.8e-08	5.83e-06	0.000938
GO:0043124	negative regulation of I-kappaB kinase/NF-kappaB signaling	9	7.09e-08	6.04e-06	0.000978
GO:0035556	intracellular signal transduction	57	7.19e-08	6.08e-06	0.000992
GO:0034138	toll-like receptor 3 signaling pathway	11	8.17e-08	6.87e-06	0.00113
GO:0032944	regulation of mononuclear cell proliferation	15	1.07e-07	8.93e-06	0.00147
GO:0052548	regulation of endopeptidase activity	22	1.14e-07	9.48e-06	0.00157
GO:0051248	negative regulation of protein metabolic process	39	1.19e-07	9.81e-06	0.00164
GO:0009893	positive regulation of metabolic process	88	1.23e-07	1.01e-05	0.0017
GO:0045861	negative regulation of proteolysis	21	1.3e-07	1.06e-05	0.0018
GO:0070266	necroptotic process	7	1.46e-07	1.19e-05	0.00202
GO:0016477	cell migration	32	1.61e-07	1.3e-05	0.00222
GO:0002449	lymphocyte mediated immunity	12	1.64e-07	1.32e-05	0.00227
GO:0043154	negative regulation of cysteine-type endopeptidase activity involved in apoptotic process	11	1.95e-07	1.55e-05	0.00269
GO:0031324	negative regulation of cellular metabolic process	64	2.01e-07	1.59e-05	0.00277
GO:0070661	leukocyte proliferation	11	2.19e-07	1.73e-05	0.00302
GO:0050789	regulation of biological process	180	2.54e-07	1.98e-05	0.0035
GO:0065008	regulation of biological quality	78	2.59e-07	2.01e-05	0.00358
GO:1901342	regulation of vasculature development	16	2.62e-07	2.02e-05	0.00362
GO:0032648	regulation of interferon-beta production	8	2.78e-07	2.11e-05	0.00383
GO:0002696	positive regulation of leukocyte activation	17	3.31e-07	2.49e-05	0.00456
GO:0032735	positive regulation of interleukin-12 production	7	3.33e-07	2.49e-05	0.00459
GO:0031663	lipopolysaccharide-mediated signaling pathway	7	3.33e-07	2.49e-05	0.00459
GO:0050870	positive regulation of T cell activation	14	3.37e-07	2.51e-05	0.00464
GO:1902533	positive regulation of intracellular signal transduction	33	3.53e-07	2.61e-05	0.00486
GO:0023057	negative regulation of signaling	41	3.63e-07	2.67e-05	0.005
GO:0034612	response to tumor necrosis factor	12	3.67e-07	2.69e-05	0.00506
GO:0002690	positive regulation of leukocyte chemotaxis	10	3.81e-07	2.78e-05	0.00525
GO:0051251	positive regulation of lymphocyte activation	16	4.14e-07	3.01e-05	0.00571
GO:0033993	response to lipid	32	4.22e-07	3.05e-05	0.00583
GO:1903901	negative regulation of viral life cycle	10	4.32e-07	3.09e-05	0.00596
GO:0060759	regulation of response to cytokine stimulus	12	4.44e-07	3.15e-05	0.00612
GO:0010648	negative regulation of cell communication	41	4.51e-07	3.19e-05	0.00622
GO:0031325	positive regulation of cellular metabolic process	74	4.67e-07	3.27e-05	0.00644
GO:0045765	regulation of angiogenesis	15	5.35e-07	3.72e-05	0.00737
GO:0006928	movement of cell or subcellular component	44	5.46e-07	3.76e-05	0.00753
GO:0002768	immune response-regulating cell surface receptor signaling pathway	21	5.5e-07	3.77e-05	0.00758
GO:0002443	leukocyte mediated immunity	13	5.62e-07	3.83e-05	0.00776
GO:0040011	locomotion	41	5.86e-07	3.96e-05	0.00808
GO:0050670	regulation of lymphocyte proliferation	14	6.16e-07	4.14e-05	0.00849
GO:2001233	regulation of apoptotic signaling pathway	21	6.88e-07	4.6e-05	0.00948
GO:0022409	positive regulation of cell-cell adhesion	15	6.99e-07	4.65e-05	0.00964
GO:0032481	positive regulation of type I interferon production	10	7.04e-07	4.65e-05	0.00971
GO:0048660	regulation of smooth muscle cell proliferation	10	7.04e-07	4.65e-05	0.00971
GO:0002220	innate immune response activating cell surface receptor signaling pathway	12	7.67e-07	5.04e-05	0.0106
GO:0046651	lymphocyte proliferation	10	7.92e-07	5.18e-05	0.0109
GO:0002753	cytoplasmic pattern recognition receptor signaling pathway	7	8.61e-07	5.58e-05	0.0119
GO:1902105	regulation of leukocyte differentiation	16	8.69e-07	5.6e-05	0.012
GO:0030198	extracellular matrix organization	20	9.44e-07	6.03e-05	0.013
GO:0002683	negative regulation of immune system process	20	9.44e-07	6.03e-05	0.013
GO:0043900	regulation of multi-organism process	23	9.5e-07	6.04e-05	0.0131
GO:0044093	positive regulation of molecular function	51	1.02e-06	6.4e-05	0.0141
GO:0051674	localization of cell	32	1.07e-06	6.7e-05	0.0148
GO:0071396	cellular response to lipid	20	1.13e-06	7e-05	0.0156
GO:0051224	negative regulation of protein transport	15	1.17e-06	7.2e-05	0.0161
GO:0032946	positive regulation of mononuclear cell proliferation	11	1.18e-06	7.26e-05	0.0163
GO:0002700	regulation of production of molecular mediator of immune response	10	1.25e-06	7.6e-05	0.0172
GO:0002429	immune response-activating cell surface receptor signaling pathway	17	1.29e-06	7.86e-05	0.0178
GO:0043086	negative regulation of catalytic activity	32	1.31e-06	7.9e-05	0.018
GO:0051050	positive regulation of transport	33	1.37e-06	8.24e-05	0.0189
GO:0050794	regulation of cellular process	172	1.41e-06	8.44e-05	0.0194
GO:2001236	regulation of extrinsic apoptotic signaling pathway	13	1.43e-06	8.53e-05	0.0197
GO:0032269	negative regulation of cellular protein metabolic process	35	1.45e-06	8.6e-05	0.02
GO:0032268	regulation of cellular protein metabolic process	62	1.5e-06	8.87e-05	0.0207
GO:0009968	negative regulation of signal transduction	37	1.54e-06	9.02e-05	0.0212
GO:0032103	positive regulation of response to external stimulus	20	1.54e-06	9.02e-05	0.0213
GO:0060341	regulation of cellular localization	40	1.54e-06	9.02e-05	0.0213
GO:0050921	positive regulation of chemotaxis	11	1.57e-06	9.14e-05	0.0217
GO:0010605	negative regulation of macromolecule metabolic process	61	1.61e-06	9.33e-05	0.0222
GO:0009892	negative regulation of metabolic process	66	1.88e-06	0.000108	0.0259
GO:0001959	regulation of cytokine-mediated signaling pathway	11	1.89e-06	0.000108	0.026
GO:0042035	regulation of cytokine biosynthetic process	10	1.91e-06	0.000108	0.0263
GO:0042990	regulation of transcription factor import into nucleus	10	1.91e-06	0.000108	0.0263
GO:0051023	regulation of immunoglobulin secretion	5	2e-06	0.000113	0.0275
GO:0001816	cytokine production	11	2.06e-06	0.000116	0.0284
GO:1902041	regulation of extrinsic apoptotic signaling pathway via death domain receptors	8	2.17e-06	0.000122	0.0299
GO:0002703	regulation of leukocyte mediated immunity	12	2.26e-06	0.000126	0.0312
GO:1903706	regulation of hemopoiesis	18	2.65e-06	0.000147	0.0365
GO:0042098	T cell proliferation	7	2.85e-06	0.000158	0.0393
GO:0032728	positive regulation of interferon-beta production	6	3.16e-06	0.000175	0.0436
GO:0051046	regulation of secretion	27	3.2e-06	0.000176	0.0441
GO:0031401	positive regulation of protein modification process	36	3.25e-06	0.000178	0.0448
GO:0007249	I-kappaB kinase/NF-kappaB signaling	8	3.33e-06	0.000182	0.046
GO:0070555	response to interleukin-1	9	3.61e-06	0.000196	0.0497
GO:0034142	toll-like receptor 4 signaling pathway	10	3.83e-06	0.000207	0.0528
GO:0035666	TRIF-dependent toll-like receptor signaling pathway	9	4.03e-06	0.000217	0.0556
GO:0050710	negative regulation of cytokine secretion	7	4.05e-06	0.000217	0.0559
GO:0002223	stimulatory C-type lectin receptor signaling pathway	11	4.09e-06	0.000219	0.0564
GO:0034344	regulation of type III interferon production	3	4.31e-06	0.000229	0.0595
GO:0009597	detection of virus	3	4.31e-06	0.000229	0.0595
GO:0051346	negative regulation of hydrolase activity	20	4.72e-06	0.00025	0.0652
GO:0032480	negative regulation of type I interferon production	7	4.8e-06	0.000252	0.0661
GO:0042129	regulation of T cell proliferation	11	4.82e-06	0.000252	0.0664
GO:0032270	positive regulation of cellular protein metabolic process	41	5.04e-06	0.000263	0.0696
GO:0045580	regulation of T cell differentiation	10	5.07e-06	0.000264	0.0699
GO:0008284	positive regulation of cell proliferation	30	5.17e-06	0.000268	0.0712
GO:0008283	cell proliferation	27	5.3e-06	0.000274	0.0731
GO:0001525	angiogenesis	17	5.46e-06	0.000281	0.0753
GO:0050790	regulation of catalytic activity	59	5.55e-06	0.000284	0.0765
GO:0042345	regulation of NF-kappaB import into nucleus	7	5.65e-06	0.000287	0.0779
GO:0032647	regulation of interferon-alpha production	5	5.93e-06	0.000301	0.0818
GO:2001267	regulation of cysteine-type endopeptidase activity involved in apoptotic signaling pathway	6	6.27e-06	0.000317	0.0864
GO:0050707	regulation of cytokine secretion	11	6.6e-06	0.000332	0.091
GO:0045071	negative regulation of viral genome replication	7	6.62e-06	0.000332	0.0913
GO:0050730	regulation of peptidyl-tyrosine phosphorylation	14	6.66e-06	0.000333	0.0918
GO:1902106	negative regulation of leukocyte differentiation	9	6.88e-06	0.000342	0.0948
GO:0050708	regulation of protein secretion	19	6.96e-06	0.000345	0.096
GO:0009891	positive regulation of biosynthetic process	50	7.13e-06	0.000352	0.0983
GO:1900180	regulation of protein localization to nucleus	13	7.2e-06	0.000355	0.0993
GO:0045619	regulation of lymphocyte differentiation	11	7.69e-06	0.000376	0.106
GO:0043330	response to exogenous dsRNA	7	7.73e-06	0.000377	0.107
GO:0050731	positive regulation of peptidyl-tyrosine phosphorylation	12	7.77e-06	0.000377	0.107
GO:0050671	positive regulation of lymphocyte proliferation	10	7.9e-06	0.000382	0.109
GO:1903707	negative regulation of hemopoiesis	11	8.29e-06	0.0004	0.114
GO:1901700	response to oxygen-containing compound	41	8.32e-06	0.0004	0.115
GO:0048514	blood vessel morphogenesis	19	8.49e-06	0.000407	0.117
GO:1903708	positive regulation of hemopoiesis	12	8.88e-06	0.000424	0.123
GO:0009653	anatomical structure morphogenesis	56	9.86e-06	0.000469	0.136
GO:0051179	localization	95	1.07e-05	0.000509	0.148
GO:0050729	positive regulation of inflammatory response	9	1.13e-05	0.000529	0.156
GO:0002285	lymphocyte activation involved in immune response	9	1.13e-05	0.000529	0.156
GO:0002688	regulation of leukocyte chemotaxis	9	1.13e-05	0.000529	0.156
GO:0051048	negative regulation of secretion	13	1.16e-05	0.000543	0.16
GO:0044403	symbiosis, encompassing mutualism through parasitism	29	1.28e-05	0.000593	0.176
GO:2000116	regulation of cysteine-type endopeptidase activity	14	1.28e-05	0.000593	0.177
GO:0042306	regulation of protein import into nucleus	12	1.31e-05	0.000604	0.181
GO:0048661	positive regulation of smooth muscle cell proliferation	7	1.38e-05	0.000636	0.191
GO:0030162	regulation of proteolysis	28	1.49e-05	0.000681	0.206
GO:0032663	regulation of interleukin-2 production	7	1.59e-05	0.000723	0.219
GO:2000377	regulation of reactive oxygen species metabolic process	11	1.7e-05	0.00077	0.234
GO:1903530	regulation of secretion by cell	24	1.89e-05	0.000854	0.261
GO:2001234	negative regulation of apoptotic signaling pathway	13	1.93e-05	0.000869	0.266
GO:0071347	cellular response to interleukin-1	7	2.07e-05	0.000929	0.285
GO:0046822	regulation of nucleocytoplasmic transport	13	2.15e-05	0.000962	0.296
GO:0019882	antigen processing and presentation	13	2.27e-05	0.00101	0.313
GO:0042102	positive regulation of T cell proliferation	8	2.48e-05	0.0011	0.342
GO:0019538	protein metabolic process	88	2.61e-05	0.00116	0.36
GO:0007169	transmembrane receptor protein tyrosine kinase signaling pathway	26	2.62e-05	0.00116	0.361
GO:0031323	regulation of cellular metabolic process	114	2.64e-05	0.00116	0.364
GO:1903035	negative regulation of response to wounding	11	2.7e-05	0.00118	0.372
GO:0001568	blood vessel development	20	2.77e-05	0.00121	0.382
GO:0032102	negative regulation of response to external stimulus	14	2.86e-05	0.00125	0.394
GO:0043372	positive regulation of CD4-positive, alpha-beta T cell differentiation	5	2.97e-05	0.00129	0.41
GO:0002286	T cell activation involved in immune response	7	3.01e-05	0.0013	0.415
GO:0007167	enzyme linked receptor protein signaling pathway	31	3.03e-05	0.00131	0.418
GO:0043281	regulation of cysteine-type endopeptidase activity involved in apoptotic process	13	3.11e-05	0.00134	0.428
GO:0010557	positive regulation of macromolecule biosynthetic process	45	3.25e-05	0.0014	0.449
GO:0050864	regulation of B cell activation	9	3.53e-05	0.00151	0.487
GO:0002705	positive regulation of leukocyte mediated immunity	8	3.67e-05	0.00156	0.506
GO:2000379	positive regulation of reactive oxygen species metabolic process	8	3.67e-05	0.00156	0.506
GO:0050866	negative regulation of cell activation	11	3.69e-05	0.00157	0.509
GO:0034121	regulation of toll-like receptor signaling pathway	6	3.75e-05	0.00159	0.517
GO:0002702	positive regulation of production of molecular mediator of immune response	7	3.81e-05	0.00161	0.526
GO:0050709	negative regulation of protein secretion	9	3.82e-05	0.00161	0.527
GO:0031328	positive regulation of cellular biosynthetic process	47	3.91e-05	0.00164	0.539
GO:1902107	positive regulation of leukocyte differentiation	10	3.97e-05	0.00166	0.547
GO:0019883	antigen processing and presentation of endogenous antigen	3	4.21e-05	0.00175	0.581
GO:0002520	immune system development	23	4.24e-05	0.00176	0.585
GO:0045620	negative regulation of lymphocyte differentiation	6	4.35e-05	0.0018	0.6
GO:0048646	anatomical structure formation involved in morphogenesis	32	4.41e-05	0.00182	0.608
GO:0002521	leukocyte differentiation	15	4.45e-05	0.00183	0.614
GO:0060255	regulation of macromolecule metabolic process	109	4.46e-05	0.00183	0.616
GO:0002819	regulation of adaptive immune response	9	4.47e-05	0.00183	0.617
GO:1902042	negative regulation of extrinsic apoptotic signaling pathway via death domain receptors	5	4.57e-05	0.00187	0.631
GO:0046634	regulation of alpha-beta T cell activation	7	4.78e-05	0.00195	0.659
GO:0050688	regulation of defense response to virus	12	4.96e-05	0.00201	0.685
GO:0031399	regulation of protein modification process	44	5.01e-05	0.00203	0.691
GO:1903428	positive regulation of reactive oxygen species biosynthetic process	6	5.03e-05	0.00203	0.694
GO:0051173	positive regulation of nitrogen compound metabolic process	47	5.17e-05	0.00208	0.713
GO:0002831	regulation of response to biotic stimulus	13	5.36e-05	0.00215	0.74
GO:0001944	vasculature development	20	5.41e-05	0.00216	0.746
GO:0051235	maintenance of location	10	5.55e-05	0.00221	0.765
GO:1903036	positive regulation of response to wounding	10	5.55e-05	0.00221	0.765
GO:1903533	regulation of protein targeting	15	5.7e-05	0.00225	0.786
GO:0032722	positive regulation of chemokine production	6	5.79e-05	0.00228	0.798
GO:0019222	regulation of metabolic process	124	5.97e-05	0.00235	0.823
GO:0032495	response to muramyl dipeptide	4	6.14e-05	0.0024	0.847
GO:0002830	positive regulation of type 2 immune response	4	6.14e-05	0.0024	0.847
GO:0009888	tissue development	43	6.24e-05	0.00243	0.861
GO:0048534	hematopoietic or lymphoid organ development	22	6.4e-05	0.00249	0.883
GO:0070423	nucleotide-binding oligomerization domain containing signaling pathway	5	6.76e-05	0.00262	0.933
GO:0045185	maintenance of protein location	8	6.89e-05	0.00266	0.95
GO:0034599	cellular response to oxidative stress	11	7.04e-05	0.00271	0.971
GO:0051336	regulation of hydrolase activity	37	7.08e-05	0.00272	0.976
GO:0032727	positive regulation of interferon-alpha production	4	8.26e-05	0.00317	1
GO:0060754	positive regulation of mast cell chemotaxis	3	8.32e-05	0.00317	1
GO:1903531	negative regulation of secretion by cell	11	8.32e-05	0.00317	1
GO:0010628	positive regulation of gene expression	45	8.4e-05	0.00319	1
GO:0030195	negative regulation of blood coagulation	6	8.62e-05	0.00325	1
GO:0046635	positive regulation of alpha-beta T cell activation	6	8.62e-05	0.00325	1
GO:0051651	maintenance of location in cell	8	8.85e-05	0.00333	1
GO:0045582	positive regulation of T cell differentiation	7	8.98e-05	0.00336	1
GO:0043903	regulation of symbiosis, encompassing mutualism through parasitism	12	9.15e-05	0.00342	1
GO:0044763	single-organism cellular process	178	9.38e-05	0.00349	1
GO:0001932	regulation of protein phosphorylation	35	9.61e-05	0.00357	1
GO:0045581	negative regulation of T cell differentiation	5	9.69e-05	0.00359	1
GO:0050920	regulation of chemotaxis	10	9.75e-05	0.0036	1
GO:0030168	platelet activation	13	9.77e-05	0.0036	1
GO:0035872	nucleotide-binding domain, leucine rich repeat containing receptor signaling pathway	6	9.78e-05	0.0036	1
GO:2000026	regulation of multicellular organismal development	42	0.0001	0.00368	1
GO:0006935	chemotaxis	23	0.00011	0.00399	1
GO:0010035	response to inorganic substance	18	0.000112	0.00406	1
GO:1904018	positive regulation of vasculature development	9	0.00013	0.00468	1
GO:0043065	positive regulation of apoptotic process	21	0.000137	0.00492	1
GO:1904035	regulation of epithelial cell apoptotic process	6	0.00014	0.005	1
GO:0071356	cellular response to tumor necrosis factor	8	0.000142	0.00504	1
GO:0072643	interferon-gamma secretion	3	0.000144	0.00507	1
GO:0070424	regulation of nucleotide-binding oligomerization domain containing signaling pathway	3	0.000144	0.00507	1
GO:0044699	single-organism process	184	0.000145	0.00508	1
GO:0030097	hemopoiesis	20	0.000146	0.0051	1
GO:0034111	negative regulation of homotypic cell-cell adhesion	8	0.000153	0.00532	1
GO:0007162	negative regulation of cell adhesion	12	0.000154	0.00534	1
GO:0002718	regulation of cytokine production involved in immune response	6	0.000157	0.00544	1
GO:0071260	cellular response to mechanical stimulus	7	0.000158	0.00544	1
GO:0050663	cytokine secretion	5	0.000158	0.00544	1
GO:0008217	regulation of blood pressure	10	0.000164	0.00564	1
GO:0080090	regulation of primary metabolic process	107	0.000171	0.00586	1
GO:0034134	toll-like receptor 2 signaling pathway	7	0.000172	0.0059	1
GO:0042325	regulation of phosphorylation	36	0.000175	0.00598	1
GO:0001706	endoderm formation	6	0.000176	0.00598	1
GO:0045624	positive regulation of T-helper cell differentiation	4	0.000178	0.00605	1
GO:0030522	intracellular receptor signaling pathway	11	0.000181	0.00612	1
GO:0002474	antigen processing and presentation of peptide antigen via MHC class I	8	0.00019	0.00642	1
GO:0044707	single-multicellular organism process	108	0.00019	0.00642	1
GO:0051259	protein oligomerization	17	0.000197	0.00664	1
GO:0032743	positive regulation of interleukin-2 production	5	0.000212	0.00711	1
GO:0071496	cellular response to external stimulus	14	0.000214	0.00714	1
GO:0035455	response to interferon-alpha	4	0.000223	0.00742	1
GO:0036006	cellular response to macrophage colony-stimulating factor stimulus	3	0.000227	0.0075	1
GO:0045630	positive regulation of T-helper 2 cell differentiation	3	0.000227	0.0075	1
GO:0033632	regulation of cell-cell adhesion mediated by integrin	3	0.000227	0.0075	1
GO:0001934	positive regulation of protein phosphorylation	26	0.000235	0.00773	1
GO:0045429	positive regulation of nitric oxide biosynthetic process	5	0.000244	0.00801	1
GO:0048729	tissue morphogenesis	21	0.000247	0.00809	1
GO:0032507	maintenance of protein location in cell	7	0.000262	0.0085	1
GO:0071403	cellular response to high density lipoprotein particle stimulus	2	0.000266	0.0085	1
GO:0070427	nucleotide-binding oligomerization domain containing 1 signaling pathway	2	0.000266	0.0085	1
GO:0043316	cytotoxic T cell degranulation	2	0.000266	0.0085	1
GO:0090362	positive regulation of platelet-derived growth factor production	2	0.000266	0.0085	1
GO:1902524	positive regulation of protein K48-linked ubiquitination	2	0.000266	0.0085	1
GO:1901492	positive regulation of lymphangiogenesis	2	0.000266	0.0085	1
GO:0002457	T cell antigen processing and presentation	2	0.000266	0.0085	1
GO:0016032	viral process	24	0.000272	0.00869	1
GO:0022408	negative regulation of cell-cell adhesion	9	0.000273	0.00869	1
GO:0071526	semaphorin-plexin signaling pathway	4	0.000275	0.00872	1
GO:0097296	activation of cysteine-type endopeptidase activity involved in apoptotic signaling pathway	4	0.000275	0.00872	1
GO:0042108	positive regulation of cytokine biosynthetic process	6	0.000296	0.00933	1
GO:0009612	response to mechanical stimulus	11	0.000303	0.0095	1
GO:1903827	regulation of cellular protein localization	19	0.000303	0.0095	1
GO:0050795	regulation of behavior	11	0.000317	0.00991	1
GO:0042992	negative regulation of transcription factor import into nucleus	5	0.00032	0.00993	1
GO:2000351	regulation of endothelial cell apoptotic process	5	0.00032	0.00993	1
GO:0002755	MyD88-dependent toll-like receptor signaling pathway	7	0.000332	0.0102	1
GO:0045893	positive regulation of transcription, DNA-templated	38	0.000334	0.0102	1
GO:0042730	fibrinolysis	4	0.000335	0.0102	1
GO:0046640	regulation of alpha-beta T cell proliferation	4	0.000335	0.0102	1
GO:0001553	luteinization	3	0.000337	0.0102	1
GO:0032494	response to peptidoglycan	3	0.000337	0.0102	1
GO:0051024	positive regulation of immunoglobulin secretion	3	0.000337	0.0102	1
GO:0010759	positive regulation of macrophage chemotaxis	3	0.000337	0.0102	1
GO:0071223	cellular response to lipoteichoic acid	3	0.000337	0.0102	1
GO:0002695	negative regulation of leukocyte activation	9	0.000342	0.0103	1
GO:0032649	regulation of interferon-gamma production	7	0.000387	0.0116	1
GO:0032755	positive regulation of interleukin-6 production	6	0.000394	0.0118	1
GO:0032897	negative regulation of viral transcription	4	0.000405	0.0121	1
GO:0046596	regulation of viral entry into host cell	4	0.000405	0.0121	1
GO:0033628	regulation of cell adhesion mediated by integrin	5	0.000411	0.0122	1
GO:0035987	endodermal cell differentiation	5	0.000411	0.0122	1
GO:0045766	positive regulation of angiogenesis	8	0.000422	0.0125	1
GO:0060429	epithelium development	29	0.000429	0.0127	1
GO:0002824	positive regulation of adaptive immune response based on somatic recombination of immune receptors built from immunoglobulin superfamily domains	6	0.000432	0.0127	1
GO:0051338	regulation of transferase activity	27	0.000463	0.0136	1
GO:0050871	positive regulation of B cell activation	6	0.000472	0.0138	1
GO:0002761	regulation of myeloid leukocyte differentiation	8	0.000477	0.0139	1
GO:0022617	extracellular matrix disassembly	8	0.000507	0.0148	1
GO:0002708	positive regulation of lymphocyte mediated immunity	6	0.000516	0.015	1
GO:0001910	regulation of leukocyte mediated cytotoxicity	5	0.000521	0.0151	1
GO:0070098	chemokine-mediated signaling pathway	5	0.000521	0.0151	1
GO:0050792	regulation of viral process	10	0.000522	0.0151	1
GO:1901701	cellular response to oxygen-containing compound	25	0.000549	0.0159	1
GO:0035821	modification of morphology or physiology of other organism	7	0.000555	0.016	1
GO:0032386	regulation of intracellular transport	20	0.000557	0.016	1
GO:0051250	negative regulation of lymphocyte activation	8	0.00057	0.0163	1
GO:0042346	positive regulation of NF-kappaB import into nucleus	4	0.000573	0.0163	1
GO:0045935	positive regulation of nucleobase-containing compound metabolic process	42	0.000582	0.0165	1
GO:0048731	system development	75	0.000623	0.0177	1
GO:0034614	cellular response to reactive oxygen species	7	0.000637	0.018	1
GO:2001237	negative regulation of extrinsic apoptotic signaling pathway	7	0.000637	0.018	1
GO:0045073	regulation of chemokine biosynthetic process	3	0.000646	0.0181	1
GO:0039535	regulation of RIG-I signaling pathway	3	0.000646	0.0181	1
GO:0051094	positive regulation of developmental process	31	0.000665	0.0185	1
GO:0046427	positive regulation of JAK-STAT cascade	6	0.000665	0.0185	1
GO:0032088	negative regulation of NF-kappaB transcription factor activity	6	0.000665	0.0185	1
GO:0032502	developmental process	93	0.000686	0.019	1
GO:0048856	anatomical structure development	84	0.000693	0.0191	1
GO:0051047	positive regulation of secretion	14	0.000698	0.0192	1
GO:1901698	response to nitrogen compound	26	0.000713	0.0196	1
GO:0045937	positive regulation of phosphate metabolic process	28	0.000715	0.0196	1
GO:0002274	myeloid leukocyte activation	7	0.000727	0.0198	1
GO:0043085	positive regulation of catalytic activity	37	0.000738	0.0201	1
GO:0061041	regulation of wound healing	8	0.000758	0.0205	1
GO:0032675	regulation of interleukin-6 production	7	0.000776	0.0208	1
GO:0042036	negative regulation of cytokine biosynthetic process	4	0.000785	0.0208	1
GO:0002711	positive regulation of T cell mediated immunity	4	0.000785	0.0208	1
GO:0060715	syncytiotrophoblast cell differentiation involved in labyrinthine layer development	2	0.000789	0.0208	1
GO:0090271	positive regulation of fibroblast growth factor production	2	0.000789	0.0208	1
GO:0045590	negative regulation of regulatory T cell differentiation	2	0.000789	0.0208	1
GO:0060279	positive regulation of ovulation	2	0.000789	0.0208	1
GO:0038145	macrophage colony-stimulating factor signaling pathway	2	0.000789	0.0208	1
GO:0019885	antigen processing and presentation of endogenous peptide antigen via MHC class I	2	0.000789	0.0208	1
GO:0030578	PML body organization	2	0.000789	0.0208	1
GO:0070673	response to interleukin-18	2	0.000789	0.0208	1
GO:1903532	positive regulation of secretion by cell	13	0.000791	0.0209	1
GO:0031638	zymogen activation	8	0.0008	0.0211	1
GO:0051222	positive regulation of protein transport	16	0.000837	0.022	1
GO:0045637	regulation of myeloid cell differentiation	10	0.000846	0.0221	1
GO:1903320	regulation of protein modification by small protein conjugation or removal	12	0.000851	0.0221	1
GO:0031650	regulation of heat generation	3	0.000851	0.0221	1
GO:0060544	regulation of necroptotic process	3	0.000851	0.0221	1
GO:0002822	regulation of adaptive immune response based on somatic recombination of immune receptors built from immunoglobulin superfamily domains	7	0.000882	0.0229	1
GO:0032501	multicellular organismal process	108	0.000885	0.0229	1
GO:0042113	B cell activation	8	0.000941	0.0243	1
GO:0042327	positive regulation of phosphorylation	25	0.000982	0.0253	1
GO:0070301	cellular response to hydrogen peroxide	5	0.000984	0.0253	1
GO:0038124	toll-like receptor TLR6:TLR2 signaling pathway	6	0.000987	0.0253	1
GO:0038123	toll-like receptor TLR1:TLR2 signaling pathway	6	0.000987	0.0253	1
GO:0006979	response to oxidative stress	14	0.001	0.0257	1
GO:1901215	negative regulation of neuron death	9	0.00103	0.0265	1
GO:0010743	regulation of macrophage derived foam cell differentiation	4	0.00105	0.0267	1
GO:0002720	positive regulation of cytokine production involved in immune response	4	0.00105	0.0267	1
GO:0042590	antigen processing and presentation of exogenous peptide antigen via MHC class I	6	0.00106	0.027	1
GO:0034162	toll-like receptor 9 signaling pathway	6	0.00106	0.027	1
GO:0019220	regulation of phosphate metabolic process	38	0.00107	0.0272	1
GO:0006508	proteolysis	30	0.00108	0.0272	1
GO:0042993	positive regulation of transcription factor import into nucleus	5	0.00108	0.0272	1
GO:0008285	negative regulation of cell proliferation	21	0.00109	0.0272	1
GO:1902187	negative regulation of viral release from host cell	3	0.00109	0.0272	1
GO:0090026	positive regulation of monocyte chemotaxis	3	0.00109	0.0272	1
GO:0072358	cardiovascular system development	24	0.00111	0.0275	1
GO:0072359	circulatory system development	24	0.00111	0.0275	1
GO:0051817	modification of morphology or physiology of other organism involved in symbiotic interaction	6	0.00114	0.0283	1
GO:0007492	endoderm development	6	0.00114	0.0283	1
GO:0031348	negative regulation of defense response	8	0.00116	0.0286	1
GO:0048662	negative regulation of smooth muscle cell proliferation	4	0.0012	0.0296	1
GO:0002639	positive regulation of immunoglobulin production	4	0.0012	0.0296	1
GO:0030098	lymphocyte differentiation	10	0.00127	0.0312	1
GO:0051347	positive regulation of transferase activity	19	0.00127	0.0312	1
GO:0033554	cellular response to stress	40	0.00128	0.0313	1
GO:1900182	positive regulation of protein localization to nucleus	7	0.00135	0.0329	1
GO:1903900	regulation of viral life cycle	9	0.00135	0.0329	1
GO:0010574	regulation of vascular endothelial growth factor production	4	0.00137	0.0332	1
GO:0001912	positive regulation of leukocyte mediated cytotoxicity	4	0.00137	0.0332	1
GO:0050900	leukocyte migration	11	0.00137	0.0332	1
GO:0051770	positive regulation of nitric-oxide synthase biosynthetic process	3	0.00137	0.0332	1
GO:0006464	cellular protein modification process	58	0.0014	0.0339	1
GO:0031398	positive regulation of protein ubiquitination	9	0.00141	0.0339	1
GO:0030101	natural killer cell activation	5	0.00143	0.0342	1
GO:0046631	alpha-beta T cell activation	5	0.00143	0.0342	1
GO:1901655	cellular response to ketone	5	0.00143	0.0342	1
GO:0002009	morphogenesis of an epithelium	16	0.00147	0.0351	1
GO:0050793	regulation of developmental process	48	0.00149	0.0355	1
GO:0071312	cellular response to alkaloid	4	0.00155	0.0367	1
GO:0032613	interleukin-10 production	2	0.00156	0.0367	1
GO:0097491	sympathetic neuron projection guidance	2	0.00156	0.0367	1
GO:0097490	sympathetic neuron projection extension	2	0.00156	0.0367	1
GO:0071224	cellular response to peptidoglycan	2	0.00156	0.0367	1
GO:1903649	regulation of cytoplasmic transport	16	0.00158	0.0371	1
GO:0031396	regulation of protein ubiquitination	11	0.00163	0.0381	1
GO:0016485	protein processing	11	0.00163	0.0381	1
GO:0043433	negative regulation of sequence-specific DNA binding transcription factor activity	8	0.00163	0.0381	1
GO:0032609	interferon-gamma production	3	0.0017	0.0391	1
GO:0045072	regulation of interferon-gamma biosynthetic process	3	0.0017	0.0391	1
GO:0010744	positive regulation of macrophage derived foam cell differentiation	3	0.0017	0.0391	1
GO:0042088	T-helper 1 type immune response	3	0.0017	0.0391	1
GO:0046641	positive regulation of alpha-beta T cell proliferation	3	0.0017	0.0391	1
GO:0032695	negative regulation of interleukin-12 production	3	0.0017	0.0391	1
GO:0042531	positive regulation of tyrosine phosphorylation of STAT protein	5	0.0017	0.0391	1
GO:0050830	defense response to Gram-positive bacterium	5	0.0017	0.0391	1
GO:0032729	positive regulation of interferon-gamma production	5	0.0017	0.0391	1
GO:0007259	JAK-STAT cascade	5	0.0017	0.0391	1
GO:0035710	CD4-positive, alpha-beta T cell activation	4	0.00175	0.0401	1
GO:0003013	circulatory system process	12	0.00175	0.0401	1
GO:0048002	antigen processing and presentation of peptide antigen	9	0.00181	0.0414	1
GO:0060135	maternal process involved in female pregnancy	5	0.00185	0.0421	1
GO:0045639	positive regulation of myeloid cell differentiation	6	0.00185	0.0421	1
GO:0032963	collagen metabolic process	6	0.00185	0.0421	1
GO:0045859	regulation of protein kinase activity	21	0.00193	0.0438	1
GO:0046006	regulation of activated T cell proliferation	4	0.00197	0.0446	1
GO:0043549	regulation of kinase activity	22	0.00198	0.0449	1
GO:0007565	female pregnancy	9	0.00204	0.0462	1
GO:0048608	reproductive structure development	15	0.00205	0.0462	1
GO:0042347	negative regulation of NF-kappaB import into nucleus	3	0.00206	0.0465	1
GO:0010038	response to metal ion	12	0.0021	0.0472	1
GO:0051220	cytoplasmic sequestering of protein	4	0.0022	0.049	1
GO:2000401	regulation of lymphocyte migration	4	0.0022	0.049	1
GO:0007275	multicellular organismal development	81	0.0022	0.049	1
GO:0050851	antigen receptor-mediated signaling pathway	7	0.0022	0.049	1
GO:0061458	reproductive system development	15	0.00226	0.0502	1
GO:0001655	urogenital system development	12	0.00229	0.051	1
GO:0050868	negative regulation of T cell activation	6	0.00238	0.0528	1
GO:0090087	regulation of peptide transport	11	0.00241	0.0533	1
GO:0007157	heterophilic cell-cell adhesion via plasma membrane cell adhesion molecules	4	0.00245	0.0537	1
GO:0071622	regulation of granulocyte chemotaxis	4	0.00245	0.0537	1
GO:0043491	protein kinase B signaling	4	0.00245	0.0537	1
GO:0043408	regulation of MAPK cascade	19	0.00246	0.0537	1
GO:0042326	negative regulation of phosphorylation	14	0.00246	0.0537	1
GO:0035456	response to interferon-beta	3	0.00247	0.0537	1
GO:0002548	monocyte chemotaxis	3	0.00247	0.0537	1
GO:0060445	branching involved in salivary gland morphogenesis	3	0.00247	0.0537	1
GO:0046597	negative regulation of viral entry into host cell	3	0.00247	0.0537	1
GO:0050714	positive regulation of protein secretion	9	0.00248	0.0539	1
GO:0070431	nucleotide-binding oligomerization domain containing 2 signaling pathway	2	0.00257	0.0547	1
GO:0052405	negative regulation by host of symbiont molecular function	2	0.00257	0.0547	1
GO:0001878	response to yeast	2	0.00257	0.0547	1
GO:0034242	negative regulation of syncytium formation by plasma membrane fusion	2	0.00257	0.0547	1
GO:0002730	regulation of dendritic cell cytokine production	2	0.00257	0.0547	1
GO:0060666	dichotomous subdivision of terminal units involved in salivary gland branching	2	0.00257	0.0547	1
GO:2001268	negative regulation of cysteine-type endopeptidase activity involved in apoptotic signaling pathway	2	0.00257	0.0547	1
GO:0022614	membrane to membrane docking	2	0.00257	0.0547	1
GO:0048513	organ development	57	0.00262	0.0555	1
GO:0006468	protein phosphorylation	23	0.00266	0.0563	1
GO:0050852	T cell receptor signaling pathway	6	0.00269	0.0567	1
GO:0045944	positive regulation of transcription from RNA polymerase II promoter	27	0.00271	0.0571	1
GO:0044003	modification by symbiont of host morphology or physiology	4	0.00272	0.0573	1
GO:0010632	regulation of epithelial cell migration	8	0.00279	0.0585	1
GO:0097190	apoptotic signaling pathway	13	0.00279	0.0585	1
GO:0045597	positive regulation of cell differentiation	23	0.00279	0.0585	1
GO:0043279	response to alkaloid	7	0.00283	0.0591	1
GO:0044767	single-organism developmental process	89	0.00285	0.0594	1
GO:0045596	negative regulation of cell differentiation	20	0.00286	0.0596	1
GO:0034330	cell junction organization	9	0.00289	0.06	1
GO:2001235	positive regulation of apoptotic signaling pathway	9	0.00289	0.06	1
GO:0030225	macrophage differentiation	3	0.00293	0.0608	1
GO:0051098	regulation of binding	11	0.003	0.0619	1
GO:0006461	protein complex assembly	26	0.00301	0.0619	1
GO:0070271	protein complex biogenesis	26	0.00301	0.0619	1
GO:0030154	cell differentiation	64	0.00301	0.0619	1
GO:0014910	regulation of smooth muscle cell migration	4	0.00301	0.0619	1
GO:0045638	negative regulation of myeloid cell differentiation	6	0.00302	0.0619	1
GO:0045860	positive regulation of protein kinase activity	15	0.00307	0.0627	1
GO:0071900	regulation of protein serine/threonine kinase activity	15	0.00307	0.0627	1
GO:0022603	regulation of anatomical structure morphogenesis	24	0.00313	0.0639	1
GO:0032680	regulation of tumor necrosis factor production	6	0.0032	0.0649	1
GO:0032845	negative regulation of homeostatic process	6	0.0032	0.0649	1
GO:0010883	regulation of lipid storage	4	0.00333	0.0673	1
GO:0032757	positive regulation of interleukin-8 production	4	0.00333	0.0673	1
GO:0018108	peptidyl-tyrosine phosphorylation	8	0.00343	0.0688	1
GO:0071498	cellular response to fluid shear stress	3	0.00344	0.0688	1
GO:0001516	prostaglandin biosynthetic process	3	0.00344	0.0688	1
GO:1904037	positive regulation of epithelial cell apoptotic process	3	0.00344	0.0688	1
GO:0042994	cytoplasmic sequestering of transcription factor	3	0.00344	0.0688	1
GO:0042119	neutrophil activation	3	0.00344	0.0688	1
GO:0007250	activation of NF-kappaB-inducing kinase activity	3	0.00344	0.0688	1
GO:0042742	defense response to bacterium	9	0.00346	0.0691	1
GO:0001666	response to hypoxia	11	0.00348	0.0693	1
GO:0016310	phosphorylation	28	0.00353	0.0702	1
GO:0030217	T cell differentiation	7	0.00358	0.0712	1
GO:0001954	positive regulation of cell-matrix adhesion	4	0.00366	0.0725	1
GO:0048869	cellular developmental process	66	0.00377	0.0733	1
GO:0010634	positive regulation of epithelial cell migration	6	0.00377	0.0733	1
GO:0042307	positive regulation of protein import into nucleus	6	0.00377	0.0733	1
GO:0050678	regulation of epithelial cell proliferation	11	0.0038	0.0733	1
GO:0014909	smooth muscle cell migration	2	0.00382	0.0733	1
GO:0045063	T-helper 1 cell differentiation	2	0.00382	0.0733	1
GO:0043320	natural killer cell degranulation	2	0.00382	0.0733	1
GO:0039528	cytoplasmic pattern recognition receptor signaling pathway in response to virus	2	0.00382	0.0733	1
GO:0045354	regulation of interferon-alpha biosynthetic process	2	0.00382	0.0733	1
GO:0051549	positive regulation of keratinocyte migration	2	0.00382	0.0733	1
GO:0032730	positive regulation of interleukin-1 alpha production	2	0.00382	0.0733	1
GO:1902285	semaphorin-plexin signaling pathway involved in neuron projection guidance	2	0.00382	0.0733	1
GO:0034166	toll-like receptor 10 signaling pathway	5	0.00391	0.0747	1
GO:0034146	toll-like receptor 5 signaling pathway	5	0.00391	0.0747	1
GO:0051701	interaction with host	7	0.00393	0.075	1
GO:0050728	negative regulation of inflammatory response	6	0.00398	0.0755	1
GO:0045649	regulation of macrophage differentiation	3	0.004	0.0755	1
GO:0042093	T-helper cell differentiation	3	0.004	0.0755	1
GO:0071354	cellular response to interleukin-6	3	0.004	0.0755	1
GO:0006584	catecholamine metabolic process	4	0.00401	0.0755	1
GO:0007044	cell-substrate junction assembly	4	0.00401	0.0755	1
GO:0060338	regulation of type I interferon-mediated signaling pathway	4	0.00401	0.0755	1
GO:0034329	cell junction assembly	8	0.00402	0.0755	1
GO:1903829	positive regulation of cellular protein localization	12	0.00422	0.0792	1
GO:0045595	regulation of cell differentiation	35	0.00427	0.0799	1
GO:0030099	myeloid cell differentiation	9	0.00427	0.0799	1
GO:0009306	protein secretion	7	0.00429	0.0802	1
GO:0010243	response to organonitrogen compound	22	0.00434	0.0809	1
GO:0033036	macromolecule localization	45	0.00436	0.0813	1
GO:0007566	embryo implantation	4	0.00439	0.0816	1
GO:0002573	myeloid leukocyte differentiation	6	0.00443	0.0822	1
GO:0032387	negative regulation of intracellular transport	7	0.00448	0.0831	1
GO:0043405	regulation of MAP kinase activity	11	0.0045	0.0833	1
GO:0001562	response to protozoan	3	0.00461	0.0851	1
GO:0045123	cellular extravasation	3	0.00461	0.0851	1
GO:0042592	homeostatic process	32	0.00462	0.0851	1
GO:0043412	macromolecule modification	58	0.00476	0.0875	1
GO:0008150	biological_process	204	0.00477	0.0875	1
GO:0009620	response to fungus	4	0.00479	0.0879	1
GO:0008015	blood circulation	11	0.00503	0.0921	1
GO:0002526	acute inflammatory response	5	0.00507	0.0925	1
GO:0042542	response to hydrogen peroxide	6	0.00516	0.0941	1
GO:0051348	negative regulation of transferase activity	12	0.00518	0.0944	1
GO:0045776	negative regulation of blood pressure	4	0.00522	0.0947	1
GO:0001913	T cell mediated cytotoxicity	2	0.00529	0.0947	1
GO:0034351	negative regulation of glial cell apoptotic process	2	0.00529	0.0947	1
GO:0002480	antigen processing and presentation of exogenous peptide antigen via MHC class I, TAP-independent	2	0.00529	0.0947	1
GO:0048846	axon extension involved in axon guidance	2	0.00529	0.0947	1
GO:0031622	positive regulation of fever generation	2	0.00529	0.0947	1
GO:0043524	negative regulation of neuron apoptotic process	7	0.00532	0.0952	1
GO:0022406	membrane docking	5	0.00539	0.0962	1
GO:0045446	endothelial cell differentiation	5	0.00539	0.0962	1
GO:0009628	response to abiotic stimulus	28	0.00563	0.1	1
GO:0035272	exocrine system development	4	0.00567	0.101	1
GO:0046632	alpha-beta T cell differentiation	4	0.00567	0.101	1
GO:0030574	collagen catabolic process	5	0.00573	0.102	1
GO:0042104	positive regulation of activated T cell proliferation	3	0.006	0.106	1
GO:0032673	regulation of interleukin-4 production	3	0.006	0.106	1
GO:0042267	natural killer cell mediated cytotoxicity	3	0.006	0.106	1
GO:0050691	regulation of defense response to virus by host	7	0.00602	0.106	1
GO:0044267	cellular protein metabolic process	67	0.0061	0.107	1
GO:0044246	regulation of multicellular organismal metabolic process	4	0.00614	0.108	1
GO:0002762	negative regulation of myeloid leukocyte differentiation	4	0.00614	0.108	1
GO:0097191	extrinsic apoptotic signaling pathway	6	0.00627	0.11	1
GO:0021675	nerve development	5	0.00645	0.113	1
GO:0007568	aging	10	0.00646	0.113	1
GO:0097202	activation of cysteine-type endopeptidase activity	6	0.00657	0.115	1
GO:0043030	regulation of macrophage activation	3	0.00677	0.118	1
GO:2000352	negative regulation of endothelial cell apoptotic process	3	0.00677	0.118	1
GO:0045838	positive regulation of membrane potential	2	0.00697	0.12	1
GO:0045080	positive regulation of chemokine biosynthetic process	2	0.00697	0.12	1
GO:0090331	negative regulation of platelet aggregation	2	0.00697	0.12	1
GO:0090335	regulation of brown fat cell differentiation	2	0.00697	0.12	1
GO:0060907	positive regulation of macrophage cytokine production	2	0.00697	0.12	1
GO:0045357	regulation of interferon-beta biosynthetic process	2	0.00697	0.12	1
GO:2000501	regulation of natural killer cell chemotaxis	2	0.00697	0.12	1
GO:0002693	positive regulation of cellular extravasation	2	0.00697	0.12	1
GO:0032652	regulation of interleukin-1 production	4	0.00717	0.123	1
GO:0000302	response to reactive oxygen species	8	0.00719	0.123	1
GO:0022612	gland morphogenesis	6	0.00755	0.129	1
GO:0060330	regulation of response to interferon-gamma	3	0.0076	0.129	1
GO:0002675	positive regulation of acute inflammatory response	3	0.0076	0.129	1
GO:0042417	dopamine metabolic process	3	0.0076	0.129	1
GO:0018958	phenol-containing compound metabolic process	5	0.00765	0.13	1
GO:0033077	T cell differentiation in thymus	4	0.00772	0.13	1
GO:0032760	positive regulation of tumor necrosis factor production	4	0.00772	0.13	1
GO:0010876	lipid localization	10	0.00784	0.132	1
GO:0072001	renal system development	10	0.00784	0.132	1
GO:0031400	negative regulation of protein modification process	17	0.00813	0.137	1
GO:0071214	cellular response to abiotic stimulus	10	0.00827	0.139	1
GO:0051897	positive regulation of protein kinase B signaling	5	0.00853	0.142	1
GO:2000106	regulation of leukocyte apoptotic process	5	0.00853	0.142	1
GO:0046903	secretion	17	0.00886	0.146	1
GO:0010950	positive regulation of endopeptidase activity	7	0.00886	0.146	1
GO:0045779	negative regulation of bone resorption	2	0.00887	0.146	1
GO:0061549	sympathetic ganglion development	2	0.00887	0.146	1
GO:0045075	regulation of interleukin-12 biosynthetic process	2	0.00887	0.146	1
GO:0045625	regulation of T-helper 1 cell differentiation	2	0.00887	0.146	1
GO:0048845	venous blood vessel morphogenesis	2	0.00887	0.146	1
GO:0046719	regulation by virus of viral protein levels in host cell	2	0.00887	0.146	1
GO:0002676	regulation of chronic inflammatory response	2	0.00887	0.146	1
GO:0060546	negative regulation of necroptotic process	2	0.00887	0.146	1
GO:0048872	homeostasis of number of cells	8	0.00905	0.149	1
GO:0001890	placenta development	7	0.00919	0.151	1
GO:0043403	skeletal muscle tissue regeneration	3	0.00944	0.154	1
GO:0060142	regulation of syncytium formation by plasma membrane fusion	3	0.00944	0.154	1
GO:0050856	regulation of T cell receptor signaling pathway	3	0.00944	0.154	1
GO:0061326	renal tubule development	5	0.00948	0.155	1
GO:0003158	endothelium development	5	0.00948	0.155	1
GO:0050679	positive regulation of epithelial cell proliferation	7	0.00987	0.161	1
GO:0014074	response to purine-containing compound	7	0.00987	0.161	1
GO:0048878	chemical homeostasis	22	0.0101	0.164	1
GO:0002763	positive regulation of myeloid leukocyte differentiation	4	0.0102	0.166	1
GO:0014070	response to organic cyclic compound	21	0.0104	0.168	1
GO:0032844	regulation of homeostatic process	12	0.0104	0.169	1
GO:0010656	negative regulation of muscle cell apoptotic process	3	0.0104	0.169	1
GO:0010939	regulation of necrotic cell death	3	0.0104	0.169	1
GO:0007435	salivary gland morphogenesis	3	0.0104	0.169	1
GO:0045786	negative regulation of cell cycle	14	0.0105	0.169	1
GO:0002478	antigen processing and presentation of exogenous peptide antigen	7	0.0106	0.171	1
GO:0051093	negative regulation of developmental process	22	0.0107	0.172	1
GO:0070228	regulation of lymphocyte apoptotic process	4	0.0109	0.173	1
GO:0030163	protein catabolic process	16	0.011	0.173	1
GO:1990001	inhibition of cysteine-type endopeptidase activity involved in apoptotic process	2	0.011	0.173	1
GO:0014067	negative regulation of phosphatidylinositol 3-kinase signaling	2	0.011	0.173	1
GO:0035457	cellular response to interferon-alpha	2	0.011	0.173	1
GO:0010761	fibroblast migration	2	0.011	0.173	1
GO:0002523	leukocyte migration involved in inflammatory response	2	0.011	0.173	1
GO:0010960	magnesium ion homeostasis	2	0.011	0.173	1
GO:0034383	low-density lipoprotein particle clearance	2	0.011	0.173	1
GO:0044252	negative regulation of multicellular organismal metabolic process	2	0.011	0.173	1
GO:0002726	positive regulation of T cell cytokine production	2	0.011	0.173	1
GO:0032736	positive regulation of interleukin-13 production	2	0.011	0.173	1
GO:2000345	regulation of hepatocyte proliferation	2	0.011	0.173	1
GO:0042416	dopamine biosynthetic process	2	0.011	0.173	1
GO:0051896	regulation of protein kinase B signaling	6	0.0111	0.174	1
GO:0071902	positive regulation of protein serine/threonine kinase activity	10	0.0113	0.177	1
GO:0045936	negative regulation of phosphate metabolic process	15	0.0114	0.179	1
GO:0001961	positive regulation of cytokine-mediated signaling pathway	3	0.0115	0.18	1
GO:0001952	regulation of cell-matrix adhesion	5	0.0116	0.181	1
GO:0044257	cellular protein catabolic process	15	0.0116	0.181	1
GO:0009719	response to endogenous stimulus	32	0.0116	0.181	1
GO:0043393	regulation of protein binding	7	0.0118	0.183	1
GO:0003006	developmental process involved in reproduction	17	0.0119	0.185	1
GO:0043271	negative regulation of ion transport	6	0.012	0.186	1
GO:0040007	growth	13	0.012	0.186	1
GO:0033238	regulation of cellular amine metabolic process	5	0.0122	0.188	1
GO:0040013	negative regulation of locomotion	9	0.0123	0.189	1
GO:0033198	response to ATP	3	0.0126	0.195	1
GO:0032689	negative regulation of interferon-gamma production	3	0.0126	0.195	1
GO:0051101	regulation of DNA binding	5	0.0128	0.196	1
GO:0051100	negative regulation of binding	6	0.013	0.199	1
GO:0042511	positive regulation of tyrosine phosphorylation of Stat1 protein	2	0.0133	0.201	1
GO:0019511	peptidyl-proline hydroxylation	2	0.0133	0.201	1
GO:0035313	wound healing, spreading of epidermal cells	2	0.0133	0.201	1
GO:0006600	creatine metabolic process	2	0.0133	0.201	1
GO:0035458	cellular response to interferon-beta	2	0.0133	0.201	1
GO:0021683	cerebellar granular layer morphogenesis	2	0.0133	0.201	1
GO:0071711	basement membrane organization	2	0.0133	0.201	1
GO:0003222	ventricular trabecula myocardium morphogenesis	2	0.0133	0.201	1
GO:0032688	negative regulation of interferon-beta production	2	0.0133	0.201	1
GO:0031629	synaptic vesicle fusion to presynaptic membrane	2	0.0133	0.201	1
GO:0031639	plasminogen activation	2	0.0133	0.201	1
GO:0007252	I-kappaB phosphorylation	2	0.0133	0.201	1
GO:0048598	embryonic morphogenesis	16	0.0136	0.205	1
GO:0090316	positive regulation of intracellular protein transport	9	0.0136	0.205	1
GO:0042493	response to drug	13	0.0137	0.207	1
GO:0007431	salivary gland development	3	0.0138	0.208	1
GO:2001238	positive regulation of extrinsic apoptotic signaling pathway	4	0.014	0.21	1
GO:0030330	DNA damage response, signal transduction by p53 class mediator	5	0.0146	0.219	1
GO:0033209	tumor necrosis factor-mediated signaling pathway	3	0.0151	0.225	1
GO:0045824	negative regulation of innate immune response	3	0.0151	0.225	1
GO:0032965	regulation of collagen biosynthetic process	3	0.0151	0.225	1
GO:0070059	intrinsic apoptotic signaling pathway in response to endoplasmic reticulum stress	3	0.0151	0.225	1
GO:2001243	negative regulation of intrinsic apoptotic signaling pathway	5	0.0153	0.228	1
GO:0010595	positive regulation of endothelial cell migration	4	0.0157	0.231	1
GO:0045078	positive regulation of interferon-gamma biosynthetic process	2	0.0157	0.231	1
GO:0070498	interleukin-1-mediated signaling pathway	2	0.0157	0.231	1
GO:0010667	negative regulation of cardiac muscle cell apoptotic process	2	0.0157	0.231	1
GO:0019371	cyclooxygenase pathway	2	0.0157	0.231	1
GO:0001916	positive regulation of T cell mediated cytotoxicity	2	0.0157	0.231	1
GO:0033627	cell adhesion mediated by integrin	2	0.0157	0.231	1
GO:0031581	hemidesmosome assembly	2	0.0157	0.231	1
GO:0032691	negative regulation of interleukin-1 beta production	2	0.0157	0.231	1
GO:0032700	negative regulation of interleukin-17 production	2	0.0157	0.231	1
GO:0071318	cellular response to ATP	2	0.0157	0.231	1
GO:0097193	intrinsic apoptotic signaling pathway	7	0.0158	0.231	1
GO:0001822	kidney development	9	0.0159	0.232	1
GO:0051260	protein homooligomerization	9	0.0159	0.232	1
GO:0070647	protein modification by small protein conjugation or removal	20	0.0161	0.236	1
GO:0032940	secretion by cell	14	0.0162	0.237	1
GO:0048008	platelet-derived growth factor receptor signaling pathway	3	0.0164	0.239	1
GO:0045670	regulation of osteoclast differentiation	4	0.0166	0.242	1
GO:0010810	regulation of cell-substrate adhesion	7	0.0168	0.244	1
GO:1903828	negative regulation of cellular protein localization	6	0.0174	0.253	1
GO:0051291	protein heterooligomerization	5	0.0175	0.253	1
GO:0050764	regulation of phagocytosis	4	0.0176	0.254	1
GO:0051726	regulation of cell cycle	23	0.0177	0.256	1
GO:0070232	regulation of T cell apoptotic process	3	0.0178	0.256	1
GO:0010955	negative regulation of protein processing	3	0.0178	0.256	1
GO:2000243	positive regulation of reproductive process	3	0.0178	0.256	1
GO:0032388	positive regulation of intracellular transport	11	0.018	0.259	1
GO:0006959	humoral immune response	6	0.0181	0.26	1
GO:0036120	cellular response to platelet-derived growth factor stimulus	2	0.0184	0.262	1
GO:0045651	positive regulation of macrophage differentiation	2	0.0184	0.262	1
GO:0050901	leukocyte tethering or rolling	2	0.0184	0.262	1
GO:2000651	positive regulation of sodium ion transmembrane transporter activity	2	0.0184	0.262	1
GO:0033033	negative regulation of myeloid cell apoptotic process	2	0.0184	0.262	1
GO:2000353	positive regulation of endothelial cell apoptotic process	2	0.0184	0.262	1
GO:1903019	negative regulation of glycoprotein metabolic process	2	0.0184	0.262	1
GO:0006970	response to osmotic stress	4	0.0185	0.264	1
GO:0051603	proteolysis involved in cellular protein catabolic process	14	0.0186	0.264	1
GO:0001933	negative regulation of protein phosphorylation	11	0.0187	0.266	1
GO:0001101	response to acid chemical	10	0.0192	0.272	1
GO:0043388	positive regulation of DNA binding	3	0.0192	0.272	1
GO:0006919	activation of cysteine-type endopeptidase activity involved in apoptotic process	5	0.0198	0.279	1
GO:0046683	response to organophosphorus	6	0.02	0.282	1
GO:0007411	axon guidance	12	0.0202	0.284	1
GO:0034446	substrate adhesion-dependent cell spreading	3	0.0207	0.29	1
GO:0070206	protein trimerization	3	0.0207	0.29	1
GO:0032653	regulation of interleukin-10 production	3	0.0207	0.29	1
GO:0048246	macrophage chemotaxis	2	0.0212	0.295	1
GO:0042487	regulation of odontogenesis of dentin-containing tooth	2	0.0212	0.295	1
GO:0071636	positive regulation of transforming growth factor beta production	2	0.0212	0.295	1
GO:0070243	regulation of thymocyte apoptotic process	2	0.0212	0.295	1
GO:0021681	cerebellar granular layer development	2	0.0212	0.295	1
GO:0006809	nitric oxide biosynthetic process	2	0.0212	0.295	1
GO:0001976	neurological system process involved in regulation of systemic arterial blood pressure	2	0.0212	0.295	1
GO:0002577	regulation of antigen processing and presentation	2	0.0212	0.295	1
GO:1903321	negative regulation of protein modification by small protein conjugation or removal	6	0.0214	0.296	1
GO:0044773	mitotic DNA damage checkpoint	5	0.0214	0.296	1
GO:0043200	response to amino acid	5	0.0214	0.296	1
GO:0016064	immunoglobulin mediated immune response	4	0.0217	0.298	1
GO:0043407	negative regulation of MAP kinase activity	4	0.0217	0.298	1
GO:0006977	DNA damage response, signal transduction by p53 class mediator resulting in cell cycle arrest	4	0.0217	0.298	1
GO:0006921	cellular component disassembly involved in execution phase of apoptosis	4	0.0217	0.298	1
GO:0050801	ion homeostasis	15	0.0217	0.298	1
GO:0032147	activation of protein kinase activity	10	0.0218	0.299	1
GO:0033673	negative regulation of kinase activity	8	0.0218	0.3	1
GO:0051253	negative regulation of RNA metabolic process	27	0.0225	0.308	1
GO:0061138	morphogenesis of a branching epithelium	7	0.0225	0.308	1
GO:0007569	cell aging	4	0.0228	0.31	1
GO:0016525	negative regulation of angiogenesis	4	0.0228	0.31	1
GO:0043409	negative regulation of MAPK cascade	6	0.0228	0.311	1
GO:0010594	regulation of endothelial cell migration	5	0.0232	0.315	1
GO:0071822	protein complex subunit organization	31	0.0234	0.318	1
GO:0030182	neuron differentiation	23	0.0234	0.318	1
GO:0032374	regulation of cholesterol transport	3	0.0239	0.322	1
GO:0042100	B cell proliferation	3	0.0239	0.322	1
GO:0032091	negative regulation of protein binding	4	0.0239	0.322	1
GO:0002479	antigen processing and presentation of exogenous peptide antigen via MHC class I, TAP-dependent	4	0.0239	0.322	1
GO:0060841	venous blood vessel development	2	0.0243	0.323	1
GO:0045830	positive regulation of isotype switching	2	0.0243	0.323	1
GO:0044130	negative regulation of growth of symbiont in host	2	0.0243	0.323	1
GO:0050884	neuromuscular process controlling posture	2	0.0243	0.323	1
GO:0050930	induction of positive chemotaxis	2	0.0243	0.323	1
GO:0010888	negative regulation of lipid storage	2	0.0243	0.323	1
GO:0032026	response to magnesium ion	2	0.0243	0.323	1
GO:0032703	negative regulation of interleukin-2 production	2	0.0243	0.323	1
GO:0045921	positive regulation of exocytosis	4	0.0251	0.333	1
GO:0009887	organ morphogenesis	21	0.0252	0.335	1
GO:0002011	morphogenesis of an epithelial sheet	3	0.0256	0.338	1
GO:0046686	response to cadmium ion	3	0.0256	0.338	1
GO:0009409	response to cold	3	0.0256	0.338	1
GO:0006357	regulation of transcription from RNA polymerase II promoter	35	0.0256	0.338	1
GO:0032446	protein modification by small protein conjugation	17	0.0256	0.338	1
GO:1902679	negative regulation of RNA biosynthetic process	26	0.0263	0.346	1
GO:0046661	male sex differentiation	6	0.0267	0.351	1
GO:0016567	protein ubiquitination	15	0.0268	0.351	1
GO:0022607	cellular component assembly	37	0.0271	0.353	1
GO:0055081	anion homeostasis	3	0.0273	0.353	1
GO:0032651	regulation of interleukin-1 beta production	3	0.0273	0.353	1
GO:0021783	preganglionic parasympathetic fiber development	2	0.0274	0.353	1
GO:0032376	positive regulation of cholesterol transport	2	0.0274	0.353	1
GO:0070234	positive regulation of T cell apoptotic process	2	0.0274	0.353	1
GO:0032288	myelin assembly	2	0.0274	0.353	1
GO:0007620	copulation	2	0.0274	0.353	1
GO:0003085	negative regulation of systemic arterial blood pressure	2	0.0274	0.353	1
GO:0045190	isotype switching	2	0.0274	0.353	1
GO:0032411	positive regulation of transporter activity	4	0.0276	0.354	1
GO:0051345	positive regulation of hydrolase activity	20	0.028	0.36	1
GO:0010558	negative regulation of macromolecule biosynthetic process	29	0.0281	0.361	1
GO:2001242	regulation of intrinsic apoptotic signaling pathway	6	0.0284	0.364	1
GO:0038093	Fc receptor signaling pathway	8	0.0285	0.365	1
GO:0022411	cellular component disassembly	14	0.0286	0.366	1
GO:0070613	regulation of protein processing	4	0.0289	0.368	1
GO:0050766	positive regulation of phagocytosis	3	0.0291	0.371	1
GO:0006953	acute-phase response	3	0.0291	0.371	1
GO:0008104	protein localization	35	0.0295	0.375	1
GO:0008630	intrinsic apoptotic signaling pathway in response to DNA damage	4	0.0302	0.382	1
GO:0003073	regulation of systemic arterial blood pressure	4	0.0302	0.382	1
GO:0043410	positive regulation of MAPK cascade	12	0.0302	0.382	1
GO:0022008	neurogenesis	30	0.0306	0.385	1
GO:0008631	intrinsic apoptotic signaling pathway in response to oxidative stress	2	0.0308	0.385	1
GO:0033194	response to hydroperoxide	2	0.0308	0.385	1
GO:0090505	epiboly involved in wound healing	2	0.0308	0.385	1
GO:0031646	positive regulation of neurological system process	2	0.0308	0.385	1
GO:1900120	regulation of receptor binding	2	0.0308	0.385	1
GO:0098771	inorganic ion homeostasis	14	0.0308	0.385	1
GO:1903305	regulation of regulated secretory pathway	3	0.031	0.386	1
GO:0032233	positive regulation of actin filament bundle assembly	3	0.031	0.386	1
GO:2000107	negative regulation of leukocyte apoptotic process	3	0.031	0.386	1
GO:0006869	lipid transport	8	0.032	0.398	1
GO:0050777	negative regulation of immune response	5	0.0321	0.399	1
GO:0022414	reproductive process	26	0.0323	0.401	1
GO:0043535	regulation of blood vessel endothelial cell migration	3	0.0329	0.408	1
GO:0048010	vascular endothelial growth factor receptor signaling pathway	5	0.0333	0.412	1
GO:0043902	positive regulation of multi-organism process	6	0.0338	0.418	1
GO:1901214	regulation of neuron death	8	0.0342	0.418	1
GO:0048247	lymphocyte chemotaxis	2	0.0342	0.418	1
GO:0097066	response to thyroid hormone	2	0.0342	0.418	1
GO:0045954	positive regulation of natural killer cell mediated cytotoxicity	2	0.0342	0.418	1
GO:0055083	monovalent inorganic anion homeostasis	2	0.0342	0.418	1
GO:0048486	parasympathetic nervous system development	2	0.0342	0.418	1
GO:0042832	defense response to protozoan	2	0.0342	0.418	1
GO:0001919	regulation of receptor recycling	2	0.0342	0.418	1
GO:0006972	hyperosmotic response	2	0.0342	0.418	1
GO:0032753	positive regulation of interleukin-4 production	2	0.0342	0.418	1
GO:0034123	positive regulation of toll-like receptor signaling pathway	2	0.0342	0.418	1
GO:0036473	cell death in response to oxidative stress	2	0.0342	0.418	1
GO:0031571	mitotic G1 DNA damage checkpoint	4	0.0343	0.419	1
GO:0035295	tube development	15	0.0345	0.42	1
GO:0051052	regulation of DNA metabolic process	9	0.0346	0.421	1
GO:0071495	cellular response to endogenous stimulus	23	0.0348	0.423	1
GO:0051851	modification by host of symbiont morphology or physiology	3	0.0349	0.424	1
GO:0001885	endothelial cell development	3	0.0349	0.424	1
GO:0009890	negative regulation of biosynthetic process	30	0.0352	0.427	1
GO:2000027	regulation of organ morphogenesis	6	0.0358	0.432	1
GO:0031589	cell-substrate adhesion	6	0.0358	0.432	1
GO:0097194	execution phase of apoptosis	4	0.0358	0.432	1
GO:0071363	cellular response to growth factor stimulus	16	0.036	0.434	1
GO:1901699	cellular response to nitrogen compound	14	0.0361	0.435	1
GO:0048762	mesenchymal cell differentiation	5	0.0367	0.442	1
GO:0097006	regulation of plasma lipoprotein particle levels	3	0.037	0.444	1
GO:0048521	negative regulation of behavior	3	0.037	0.444	1
GO:0010629	negative regulation of gene expression	30	0.0374	0.449	1
GO:0007369	gastrulation	6	0.0378	0.449	1
GO:0030318	melanocyte differentiation	2	0.0379	0.449	1
GO:0043368	positive T cell selection	2	0.0379	0.449	1
GO:0035994	response to muscle stretch	2	0.0379	0.449	1
GO:0070723	response to cholesterol	2	0.0379	0.449	1
GO:0002446	neutrophil mediated immunity	2	0.0379	0.449	1
GO:0046697	decidualization	2	0.0379	0.449	1
GO:0043011	myeloid dendritic cell differentiation	2	0.0379	0.449	1
GO:2000406	positive regulation of T cell migration	2	0.0379	0.449	1
GO:0042157	lipoprotein metabolic process	5	0.0379	0.45	1
GO:0000209	protein polyubiquitination	7	0.0387	0.457	1
GO:0000165	MAPK cascade	7	0.0387	0.457	1
GO:0050715	positive regulation of cytokine secretion	4	0.0388	0.459	1
GO:0048483	autonomic nervous system development	3	0.0391	0.461	1
GO:0046677	response to antibiotic	3	0.0391	0.461	1
GO:0045934	negative regulation of nucleobase-containing compound metabolic process	28	0.0392	0.461	1
GO:0071456	cellular response to hypoxia	5	0.0392	0.461	1
GO:0071901	negative regulation of protein serine/threonine kinase activity	5	0.0392	0.461	1
GO:0007409	axonogenesis	13	0.0393	0.461	1
GO:0019886	antigen processing and presentation of exogenous peptide antigen via MHC class II	4	0.0404	0.474	1
GO:0045471	response to ethanol	5	0.0404	0.474	1
GO:0006469	negative regulation of protein kinase activity	7	0.0405	0.475	1
GO:0048511	rhythmic process	9	0.0412	0.482	1
GO:0048812	neuron projection morphogenesis	14	0.0414	0.484	1
GO:1901739	regulation of myoblast fusion	2	0.0416	0.484	1
GO:0002089	lens morphogenesis in camera-type eye	2	0.0416	0.484	1
GO:0070207	protein homotrimerization	2	0.0416	0.484	1
GO:0070536	protein K63-linked deubiquitination	2	0.0416	0.484	1
GO:0008584	male gonad development	5	0.0417	0.484	1
GO:0046546	development of primary male sexual characteristics	5	0.0417	0.484	1
GO:0034250	positive regulation of cellular amide metabolic process	4	0.042	0.487	1
GO:0034976	response to endoplasmic reticulum stress	7	0.0424	0.492	1
GO:0048699	generation of neurons	28	0.0431	0.499	1
GO:0023014	signal transduction by protein phosphorylation	8	0.0431	0.499	1
GO:0019941	modification-dependent protein catabolic process	12	0.0434	0.501	1
GO:0060711	labyrinthine layer development	3	0.0435	0.502	1
GO:0032370	positive regulation of lipid transport	3	0.0435	0.502	1
GO:2001239	regulation of extrinsic apoptotic signaling pathway in absence of ligand	3	0.0435	0.502	1
GO:0060326	cell chemotaxis	6	0.0443	0.51	1
GO:0022602	ovulation cycle process	4	0.0453	0.518	1
GO:0043406	positive regulation of MAP kinase activity	7	0.0454	0.518	1
GO:0030177	positive regulation of Wnt signaling pathway	6	0.0455	0.518	1
GO:0009636	response to toxic substance	6	0.0455	0.518	1
GO:0014911	positive regulation of smooth muscle cell migration	2	0.0455	0.518	1
GO:0055012	ventricular cardiac muscle cell differentiation	2	0.0455	0.518	1
GO:0048485	sympathetic nervous system development	2	0.0455	0.518	1
GO:0010884	positive regulation of lipid storage	2	0.0455	0.518	1
GO:0001945	lymph vessel development	2	0.0455	0.518	1
GO:0031327	negative regulation of cellular biosynthetic process	29	0.0459	0.522	1
GO:0000904	cell morphogenesis involved in differentiation	16	0.0461	0.523	1
GO:0031175	neuron projection development	16	0.0472	0.536	1
GO:0009056	catabolic process	35	0.0474	0.536	1
GO:0009991	response to extracellular stimulus	12	0.0474	0.536	1
GO:0044702	single organism reproductive process	23	0.0476	0.538	1
GO:0001906	cell killing	3	0.0481	0.544	1
GO:0002230	positive regulation of defense response to virus by host	5	0.0485	0.547	1
GO:0060008	Sertoli cell differentiation	2	0.0495	0.554	1
GO:0071549	cellular response to dexamethasone stimulus	2	0.0495	0.554	1
GO:0032402	melanosome transport	2	0.0495	0.554	1
GO:0045672	positive regulation of osteoclast differentiation	2	0.0495	0.554	1
GO:0045671	negative regulation of osteoclast differentiation	2	0.0495	0.554	1
GO:0043536	positive regulation of blood vessel endothelial cell migration	2	0.0495	0.554	1
GO:0007093	mitotic cell cycle checkpoint	6	0.0502	0.561	1
GO:0061564	axon development	13	0.0505	0.563	1
GO:1903651	positive regulation of cytoplasmic transport	8	0.0505	0.563	1
GO:0021879	forebrain neuron differentiation	3	0.0506	0.563	1
GO:0032413	negative regulation of ion transmembrane transporter activity	3	0.0506	0.563	1
GO:0060324	face development	3	0.0506	0.563	1
GO:0051171	regulation of nitrogen compound metabolic process	71	0.0506	0.563	1
GO:0032874	positive regulation of stress-activated MAPK cascade	5	0.0514	0.571	1
GO:0045862	positive regulation of proteolysis	10	0.0517	0.575	1
GO:0097306	cellular response to alcohol	4	0.0523	0.579	1
GO:1901652	response to peptide	12	0.0524	0.579	1
GO:0048732	gland development	11	0.0524	0.579	1
GO:0042063	gliogenesis	6	0.0527	0.582	1
GO:0007584	response to nutrient	6	0.0527	0.582	1
GO:0071229	cellular response to acid chemical	6	0.0527	0.582	1
GO:0014032	neural crest cell development	3	0.053	0.585	1
GO:0045742	positive regulation of epidermal growth factor receptor signaling pathway	2	0.0537	0.585	1
GO:1903307	positive regulation of regulated secretory pathway	2	0.0537	0.585	1
GO:0002381	immunoglobulin production involved in immunoglobulin mediated immune response	2	0.0537	0.585	1
GO:0050706	regulation of interleukin-1 beta secretion	2	0.0537	0.585	1
GO:0060444	branching involved in mammary gland duct morphogenesis	2	0.0537	0.585	1
GO:0060397	JAK-STAT cascade involved in growth hormone signaling pathway	2	0.0537	0.585	1
GO:0032733	positive regulation of interleukin-10 production	2	0.0537	0.585	1
GO:0051234	establishment of localization	63	0.0537	0.585	1
GO:0031397	negative regulation of protein ubiquitination	5	0.0543	0.591	1
GO:0045892	negative regulation of transcription, DNA-templated	24	0.0548	0.595	1
GO:0009790	embryo development	21	0.0553	0.6	1
GO:0038095	Fc-epsilon receptor signaling pathway	6	0.0553	0.6	1
GO:0044085	cellular component biogenesis	38	0.0556	0.603	1
GO:0072073	kidney epithelium development	5	0.0559	0.605	1
GO:0006690	icosanoid metabolic process	4	0.056	0.605	1
GO:0002698	negative regulation of immune effector process	4	0.056	0.605	1
GO:0034613	cellular protein localization	24	0.0562	0.607	1
GO:0051056	regulation of small GTPase mediated signal transduction	7	0.0563	0.607	1
GO:0090263	positive regulation of canonical Wnt signaling pathway	5	0.0574	0.616	1
GO:0010001	glial cell differentiation	5	0.0574	0.616	1
GO:0072595	maintenance of protein localization in organelle	2	0.0579	0.616	1
GO:0045577	regulation of B cell differentiation	2	0.0579	0.616	1
GO:0071709	membrane assembly	2	0.0579	0.616	1
GO:0032967	positive regulation of collagen biosynthetic process	2	0.0579	0.616	1
GO:0060334	regulation of interferon-gamma-mediated signaling pathway	2	0.0579	0.616	1
GO:0009649	entrainment of circadian clock	2	0.0579	0.616	1
GO:0043001	Golgi to plasma membrane protein transport	2	0.0579	0.616	1
GO:0051443	positive regulation of ubiquitin-protein transferase activity	4	0.058	0.616	1
GO:0006810	transport	61	0.0581	0.616	1
GO:0030204	chondroitin sulfate metabolic process	3	0.0581	0.616	1
GO:0045669	positive regulation of osteoblast differentiation	3	0.0581	0.616	1
GO:0031668	cellular response to extracellular stimulus	7	0.0586	0.621	1
GO:0045926	negative regulation of growth	7	0.0598	0.632	1
GO:0032368	regulation of lipid transport	4	0.0599	0.632	1
GO:0002262	myeloid cell homeostasis	4	0.0599	0.632	1
GO:0001892	embryonic placenta development	4	0.0599	0.632	1
GO:0006796	phosphate-containing compound metabolic process	35	0.0603	0.636	1
GO:0014823	response to activity	3	0.0608	0.64	1
GO:0030888	regulation of B cell proliferation	3	0.0608	0.64	1
GO:0008152	metabolic process	151	0.0611	0.643	1
GO:0010212	response to ionizing radiation	5	0.0622	0.65	1
GO:0008045	motor neuron axon guidance	2	0.0623	0.65	1
GO:0002832	negative regulation of response to biotic stimulus	2	0.0623	0.65	1
GO:0010762	regulation of fibroblast migration	2	0.0623	0.65	1
GO:0003179	heart valve morphogenesis	2	0.0623	0.65	1
GO:0060384	innervation	2	0.0623	0.65	1
GO:0006929	substrate-dependent cell migration	2	0.0623	0.65	1
GO:0031667	response to nutrient levels	11	0.0623	0.65	1
GO:0007399	nervous system development	38	0.0634	0.661	1
GO:0034103	regulation of tissue remodeling	3	0.0635	0.661	1
GO:0043170	macromolecule metabolic process	119	0.0636	0.661	1
GO:0051054	positive regulation of DNA metabolic process	5	0.0639	0.662	1
GO:0008585	female gonad development	4	0.0639	0.662	1
GO:0010771	negative regulation of cell morphogenesis involved in differentiation	4	0.0639	0.662	1
GO:2000058	regulation of protein ubiquitination involved in ubiquitin-dependent protein catabolic process	4	0.0639	0.662	1
GO:0051650	establishment of vesicle localization	6	0.0649	0.672	1
GO:0071241	cellular response to inorganic substance	5	0.0655	0.678	1
GO:0010959	regulation of metal ion transport	9	0.0658	0.68	1
GO:0048278	vesicle docking	3	0.0662	0.681	1
GO:0050654	chondroitin sulfate proteoglycan metabolic process	3	0.0662	0.681	1
GO:0032922	circadian regulation of gene expression	3	0.0662	0.681	1
GO:0048667	cell morphogenesis involved in neuron differentiation	13	0.0662	0.681	1
GO:0009395	phospholipid catabolic process	2	0.0668	0.681	1
GO:1901797	negative regulation of signal transduction by p53 class mediator	2	0.0668	0.681	1
GO:0034698	response to gonadotropin	2	0.0668	0.681	1
GO:0010575	positive regulation of vascular endothelial growth factor production	2	0.0668	0.681	1
GO:0043500	muscle adaptation	2	0.0668	0.681	1
GO:0006884	cell volume homeostasis	2	0.0668	0.681	1
GO:0060351	cartilage development involved in endochondral bone morphogenesis	2	0.0668	0.681	1
GO:0060396	growth hormone receptor signaling pathway	2	0.0668	0.681	1
GO:0061028	establishment of endothelial barrier	2	0.0668	0.681	1
GO:0071242	cellular response to ammonium ion	2	0.0668	0.681	1
GO:0007179	transforming growth factor beta receptor signaling pathway	5	0.0672	0.685	1
GO:0043270	positive regulation of ion transport	7	0.0673	0.685	1
GO:0071560	cellular response to transforming growth factor beta stimulus	6	0.0678	0.689	1
GO:0048589	developmental growth	9	0.069	0.701	1
GO:0003151	outflow tract morphogenesis	3	0.069	0.701	1
GO:0071702	organic substance transport	36	0.0697	0.706	1
GO:0034767	positive regulation of ion transmembrane transport	4	0.0702	0.711	1
GO:0032872	regulation of stress-activated MAPK cascade	6	0.0707	0.714	1
GO:1903522	regulation of blood circulation	7	0.0712	0.714	1
GO:0045070	positive regulation of viral genome replication	2	0.0714	0.714	1
GO:0090200	positive regulation of release of cytochrome c from mitochondria	2	0.0714	0.714	1
GO:0035329	hippo signaling	2	0.0714	0.714	1
GO:0002251	organ or tissue specific immune response	2	0.0714	0.714	1
GO:0070229	negative regulation of lymphocyte apoptotic process	2	0.0714	0.714	1
GO:0019915	lipid storage	2	0.0714	0.714	1
GO:0042116	macrophage activation	2	0.0714	0.714	1
GO:0046685	response to arsenic-containing substance	2	0.0714	0.714	1
GO:0046688	response to copper ion	2	0.0714	0.714	1
GO:0071378	cellular response to growth hormone stimulus	2	0.0714	0.714	1
GO:0031295	T cell costimulation	3	0.0719	0.718	1
GO:0008202	steroid metabolic process	7	0.074	0.738	1
GO:0009987	cellular process	189	0.074	0.738	1
GO:0048017	inositol lipid-mediated signaling	5	0.0743	0.74	1
GO:0046545	development of primary female sexual characteristics	4	0.0745	0.741	1
GO:0021872	forebrain generation of neurons	3	0.0748	0.741	1
GO:0014033	neural crest cell differentiation	3	0.0748	0.741	1
GO:0019369	arachidonic acid metabolic process	3	0.0748	0.741	1
GO:0061180	mammary gland epithelium development	3	0.0748	0.741	1
GO:0071417	cellular response to organonitrogen compound	12	0.0749	0.742	1
GO:0050690	regulation of defense response to virus by virus	2	0.0761	0.748	1
GO:0072666	establishment of protein localization to vacuole	2	0.0761	0.748	1
GO:0002833	positive regulation of response to biotic stimulus	2	0.0761	0.748	1
GO:0030947	regulation of vascular endothelial growth factor receptor signaling pathway	2	0.0761	0.748	1
GO:0001975	response to amphetamine	2	0.0761	0.748	1
GO:0003170	heart valve development	2	0.0761	0.748	1
GO:0034113	heterotypic cell-cell adhesion	2	0.0761	0.748	1
GO:0006511	ubiquitin-dependent protein catabolic process	11	0.0765	0.752	1
GO:0045807	positive regulation of endocytosis	4	0.0768	0.753	1
GO:0045598	regulation of fat cell differentiation	4	0.0768	0.753	1
GO:0050806	positive regulation of synaptic transmission	4	0.0768	0.753	1
GO:0060627	regulation of vesicle-mediated transport	10	0.0776	0.76	1
GO:0015914	phospholipid transport	3	0.0778	0.761	1
GO:0016043	cellular component organization	80	0.0783	0.766	1
GO:0044344	cellular response to fibroblast growth factor stimulus	6	0.0785	0.767	1
GO:0042698	ovulation cycle	4	0.079	0.771	1
GO:0031098	stress-activated protein kinase signaling cascade	5	0.0798	0.778	1
GO:0031669	cellular response to nutrient levels	6	0.0801	0.781	1
GO:0019229	regulation of vasoconstriction	3	0.0808	0.783	1
GO:0003208	cardiac ventricle morphogenesis	3	0.0808	0.783	1
GO:0061097	regulation of protein tyrosine kinase activity	3	0.0808	0.783	1
GO:0060563	neuroepithelial cell differentiation	3	0.0808	0.783	1
GO:0042771	intrinsic apoptotic signaling pathway in response to DNA damage by p53 class mediator	2	0.0809	0.783	1
GO:0044091	membrane biogenesis	2	0.0809	0.783	1
GO:0042311	vasodilation	2	0.0809	0.783	1
GO:0060612	adipose tissue development	2	0.0809	0.783	1
GO:0014031	mesenchymal cell development	4	0.0813	0.784	1
GO:0048489	synaptic vesicle transport	4	0.0813	0.784	1
GO:0033559	unsaturated fatty acid metabolic process	4	0.0813	0.784	1
GO:0016579	protein deubiquitination	4	0.0813	0.784	1
GO:0048011	neurotrophin TRK receptor signaling pathway	8	0.0814	0.784	1
GO:0006521	regulation of cellular amino acid metabolic process	3	0.0838	0.805	1
GO:0032414	positive regulation of ion transmembrane transporter activity	3	0.0838	0.805	1
GO:0090066	regulation of anatomical structure size	9	0.0853	0.818	1
GO:0033363	secretory granule organization	2	0.0857	0.818	1
GO:0021696	cerebellar cortex morphogenesis	2	0.0857	0.818	1
GO:0001893	maternal placenta development	2	0.0857	0.818	1
GO:0050922	negative regulation of chemotaxis	2	0.0857	0.818	1
GO:0002686	negative regulation of leukocyte migration	2	0.0857	0.818	1
GO:0051641	cellular localization	39	0.0857	0.818	1
GO:0098661	inorganic anion transmembrane transport	4	0.086	0.819	1
GO:0097479	synaptic vesicle localization	4	0.086	0.819	1
GO:0032409	regulation of transporter activity	6	0.0868	0.826	1
GO:0030308	negative regulation of cell growth	5	0.0875	0.833	1
GO:0030855	epithelial cell differentiation	12	0.0877	0.834	1
GO:0009889	regulation of biosynthetic process	68	0.0885	0.841	1
GO:0051252	regulation of RNA metabolic process	60	0.09	0.853	1
GO:0001776	leukocyte homeostasis	3	0.0901	0.853	1
GO:0008625	extrinsic apoptotic signaling pathway via death domain receptors	2	0.0907	0.853	1
GO:0031952	regulation of protein autophosphorylation	2	0.0907	0.853	1
GO:0050873	brown fat cell differentiation	2	0.0907	0.853	1
GO:0050853	B cell receptor signaling pathway	2	0.0907	0.853	1
GO:0046513	ceramide biosynthetic process	2	0.0907	0.853	1
GO:2001258	negative regulation of cation channel activity	2	0.0907	0.853	1
GO:2001240	negative regulation of extrinsic apoptotic signaling pathway in absence of ligand	2	0.0907	0.853	1
GO:0031670	cellular response to nutrient	2	0.0907	0.853	1
GO:0008333	endosome to lysosome transport	2	0.0907	0.853	1
GO:0032846	positive regulation of homeostatic process	5	0.0915	0.859	1
GO:0055080	cation homeostasis	12	0.093	0.873	1
GO:0050821	protein stabilization	4	0.0932	0.874	1
GO:0050880	regulation of blood vessel size	3	0.0933	0.874	1
GO:1903507	negative regulation of nucleic acid-templated transcription	23	0.0933	0.874	1
GO:0070372	regulation of ERK1 and ERK2 cascade	6	0.0937	0.876	1
GO:0008406	gonad development	6	0.0937	0.876	1
GO:0009100	glycoprotein metabolic process	10	0.095	0.888	1
GO:0003206	cardiac chamber morphogenesis	4	0.0957	0.888	1
GO:0060560	developmental growth involved in morphogenesis	4	0.0957	0.888	1
GO:0030316	osteoclast differentiation	2	0.0957	0.888	1
GO:0072665	protein localization to vacuole	2	0.0957	0.888	1
GO:0045907	positive regulation of vasoconstriction	2	0.0957	0.888	1
GO:0050829	defense response to Gram-negative bacterium	2	0.0957	0.888	1
GO:0061333	renal tubule morphogenesis	3	0.0966	0.895	1
GO:0055065	metal ion homeostasis	11	0.0971	0.9	1
GO:0002065	columnar/cuboidal epithelial cell differentiation	4	0.0982	0.908	1
GO:0046330	positive regulation of JNK cascade	4	0.0982	0.908	1
GO:0001841	neural tube formation	4	0.0982	0.908	1
GO:0017157	regulation of exocytosis	5	0.0997	0.92	1
GO:0046328	regulation of JNK cascade	5	0.0997	0.92	1
GO:0003279	cardiac septum development	3	0.0998	0.92	1
GO:0019219	regulation of nucleobase-containing compound metabolic process	64	0.1	0.921	1
GO:0097035	regulation of membrane lipid distribution	2	0.101	0.921	1
GO:1902117	positive regulation of organelle assembly	2	0.101	0.921	1
GO:0050732	negative regulation of peptidyl-tyrosine phosphorylation	2	0.101	0.921	1
GO:0050869	negative regulation of B cell activation	2	0.101	0.921	1
GO:0046579	positive regulation of Ras protein signal transduction	2	0.101	0.921	1
GO:0061005	cell differentiation involved in kidney development	2	0.101	0.921	1
GO:0034067	protein localization to Golgi apparatus	2	0.101	0.921	1
GO:0043627	response to estrogen	6	0.101	0.921	1
GO:0016331	morphogenesis of embryonic epithelium	5	0.102	0.929	1
GO:0045137	development of primary sexual characteristics	6	0.103	0.937	1
GO:0045727	positive regulation of translation	3	0.103	0.94	1
GO:0014066	regulation of phosphatidylinositol 3-kinase signaling	3	0.103	0.94	1
GO:0051099	positive regulation of binding	4	0.103	0.94	1
GO:0006892	post-Golgi vesicle-mediated transport	4	0.103	0.94	1
GO:0048666	neuron development	17	0.104	0.942	1
GO:2000113	negative regulation of cellular macromolecule biosynthetic process	25	0.104	0.949	1
GO:2001141	regulation of RNA biosynthetic process	58	0.105	0.956	1
GO:0010468	regulation of gene expression	67	0.105	0.956	1
GO:1903362	regulation of cellular protein catabolic process	8	0.105	0.956	1
GO:1990267	response to transition metal nanoparticle	4	0.106	0.959	1
GO:0046660	female sex differentiation	4	0.106	0.959	1
GO:0090398	cellular senescence	2	0.106	0.959	1
GO:0046888	negative regulation of hormone secretion	3	0.107	0.961	1
GO:1904064	positive regulation of cation transmembrane transport	3	0.107	0.961	1
GO:0034332	adherens junction organization	3	0.107	0.961	1
GO:1903729	regulation of plasma membrane organization	3	0.107	0.961	1
GO:0043161	proteasome-mediated ubiquitin-dependent protein catabolic process	8	0.107	0.964	1
GO:0045216	cell-cell junction organization	5	0.108	0.976	1
GO:0009725	response to hormone	18	0.109	0.977	1
GO:0051437	positive regulation of ubiquitin-protein ligase activity involved in regulation of mitotic cell cycle transition	3	0.11	0.989	1
GO:0007589	body fluid secretion	3	0.11	0.989	1
GO:1901991	negative regulation of mitotic cell cycle phase transition	5	0.111	0.992	1
GO:0097164	ammonium ion metabolic process	5	0.111	0.992	1
GO:0016049	cell growth	4	0.111	0.994	1
GO:0045646	regulation of erythrocyte differentiation	2	0.111	0.994	1
GO:0050918	positive chemotaxis	2	0.111	0.994	1
GO:0033619	membrane protein proteolysis	2	0.111	0.994	1
GO:0060603	mammary gland duct morphogenesis	2	0.111	0.994	1
GO:0070527	platelet aggregation	2	0.111	0.994	1
GO:0030029	actin filament-based process	10	0.113	1	1
GO:0002028	regulation of sodium ion transport	3	0.113	1	1
GO:0038127	ERBB signaling pathway	6	0.114	1	1
GO:0009266	response to temperature stimulus	6	0.116	1	1
GO:0010469	regulation of receptor activity	4	0.117	1	1
GO:0040018	positive regulation of multicellular organism growth	2	0.117	1	1
GO:0030890	positive regulation of B cell proliferation	2	0.117	1	1
GO:0060325	face morphogenesis	2	0.117	1	1
GO:0031214	biomineral tissue development	3	0.117	1	1
GO:0042058	regulation of epidermal growth factor receptor signaling pathway	3	0.117	1	1
GO:0071300	cellular response to retinoic acid	3	0.117	1	1
GO:0051924	regulation of calcium ion transport	6	0.118	1	1
GO:0071248	cellular response to metal ion	4	0.119	1	1
GO:0014013	regulation of gliogenesis	3	0.121	1	1
GO:0043269	regulation of ion transport	13	0.122	1	1
GO:0043300	regulation of leukocyte degranulation	2	0.122	1	1
GO:0002886	regulation of myeloid leukocyte mediated immunity	2	0.122	1	1
GO:0021587	cerebellum morphogenesis	2	0.122	1	1
GO:0048066	developmental pigmentation	2	0.122	1	1
GO:0061098	positive regulation of protein tyrosine kinase activity	2	0.122	1	1
GO:0044057	regulation of system process	10	0.123	1	1
GO:0042176	regulation of protein catabolic process	10	0.123	1	1
GO:0072507	divalent inorganic cation homeostasis	8	0.123	1	1
GO:0030510	regulation of BMP signaling pathway	3	0.124	1	1
GO:0097305	response to alcohol	8	0.125	1	1
GO:0060562	epithelial tube morphogenesis	8	0.125	1	1
GO:0006629	lipid metabolic process	21	0.125	1	1
GO:1903364	positive regulation of cellular protein catabolic process	5	0.127	1	1
GO:0045184	establishment of protein localization	25	0.127	1	1
GO:1903506	regulation of nucleic acid-templated transcription	57	0.127	1	1
GO:0031076	embryonic camera-type eye development	2	0.127	1	1
GO:0045599	negative regulation of fat cell differentiation	2	0.127	1	1
GO:0045445	myoblast differentiation	2	0.127	1	1
GO:0032720	negative regulation of tumor necrosis factor production	2	0.127	1	1
GO:0032881	regulation of polysaccharide metabolic process	2	0.127	1	1
GO:0035094	response to nicotine	2	0.127	1	1
GO:0033555	multicellular organismal response to stress	3	0.128	1	1
GO:0034101	erythrocyte homeostasis	3	0.128	1	1
GO:0072080	nephron tubule development	3	0.128	1	1
GO:0016125	sterol metabolic process	4	0.128	1	1
GO:0003007	heart morphogenesis	6	0.128	1	1
GO:0010556	regulation of macromolecule biosynthetic process	63	0.129	1	1
GO:0007034	vacuolar transport	3	0.131	1	1
GO:0016197	endosomal transport	6	0.132	1	1
GO:0030282	bone mineralization	2	0.133	1	1
GO:0038083	peptidyl-tyrosine autophosphorylation	2	0.133	1	1
GO:0003044	regulation of systemic arterial blood pressure mediated by a chemical signal	2	0.133	1	1
GO:0044265	cellular macromolecule catabolic process	16	0.134	1	1
GO:0021953	central nervous system neuron differentiation	5	0.134	1	1
GO:0030036	actin cytoskeleton organization	9	0.138	1	1
GO:1901028	regulation of mitochondrial outer membrane permeabilization involved in apoptotic signaling pathway	2	0.139	1	1
GO:0051017	actin filament bundle assembly	2	0.139	1	1
GO:0060291	long-term synaptic potentiation	2	0.139	1	1
GO:1901998	toxin transport	2	0.139	1	1
GO:0001960	negative regulation of cytokine-mediated signaling pathway	2	0.139	1	1
GO:0042312	regulation of vasodilation	2	0.139	1	1
GO:1903524	positive regulation of blood circulation	3	0.139	1	1
GO:0030879	mammary gland development	4	0.139	1	1
GO:0044238	primary metabolic process	132	0.141	1	1
GO:1901575	organic substance catabolic process	28	0.142	1	1
GO:0048145	regulation of fibroblast proliferation	3	0.143	1	1
GO:0051436	negative regulation of ubiquitin-protein ligase activity involved in mitotic cell cycle	3	0.143	1	1
GO:0030278	regulation of ossification	5	0.144	1	1
GO:0060485	mesenchyme development	5	0.144	1	1
GO:1901617	organic hydroxy compound biosynthetic process	5	0.144	1	1
GO:0014015	positive regulation of gliogenesis	2	0.144	1	1
GO:0021575	hindbrain morphogenesis	2	0.144	1	1
GO:0030850	prostate gland development	2	0.144	1	1
GO:2000737	negative regulation of stem cell differentiation	2	0.144	1	1
GO:0051128	regulation of cellular component organization	38	0.145	1	1
GO:0051130	positive regulation of cellular component organization	22	0.146	1	1
GO:0033273	response to vitamin	3	0.146	1	1
GO:0031145	anaphase-promoting complex-dependent proteasomal ubiquitin-dependent protein catabolic process	3	0.146	1	1
GO:0035264	multicellular organism growth	3	0.146	1	1
GO:0032412	regulation of ion transmembrane transporter activity	5	0.149	1	1
GO:0044765	single-organism transport	49	0.149	1	1
GO:0018107	peptidyl-threonine phosphorylation	2	0.15	1	1
GO:0035307	positive regulation of protein dephosphorylation	2	0.15	1	1
GO:0023021	termination of signal transduction	2	0.15	1	1
GO:0060323	head morphogenesis	2	0.15	1	1
GO:0051153	regulation of striated muscle cell differentiation	3	0.15	1	1
GO:0051149	positive regulation of muscle cell differentiation	3	0.15	1	1
GO:0010518	positive regulation of phospholipase activity	3	0.15	1	1
GO:2001257	regulation of cation channel activity	3	0.15	1	1
GO:0007254	JNK cascade	3	0.15	1	1
GO:0008366	axon ensheathment	3	0.15	1	1
GO:0009057	macromolecule catabolic process	18	0.151	1	1
GO:0008360	regulation of cell shape	4	0.151	1	1
GO:0031647	regulation of protein stability	5	0.154	1	1
GO:0034754	cellular hormone metabolic process	3	0.154	1	1
GO:0050673	epithelial cell proliferation	3	0.154	1	1
GO:0060828	regulation of canonical Wnt signaling pathway	6	0.154	1	1
GO:0003205	cardiac chamber development	4	0.154	1	1
GO:0031326	regulation of cellular biosynthetic process	65	0.155	1	1
GO:0021545	cranial nerve development	2	0.156	1	1
GO:0030514	negative regulation of BMP signaling pathway	2	0.156	1	1
GO:0010817	regulation of hormone levels	6	0.157	1	1
GO:0009746	response to hexose	4	0.157	1	1
GO:0030183	B cell differentiation	3	0.158	1	1
GO:0060359	response to ammonium ion	3	0.158	1	1
GO:0015031	protein transport	23	0.158	1	1
GO:0021762	substantia nigra development	2	0.161	1	1
GO:0010677	negative regulation of cellular carbohydrate metabolic process	2	0.161	1	1
GO:0050886	endocrine process	2	0.161	1	1
GO:0006355	regulation of transcription, DNA-templated	56	0.162	1	1
GO:0002576	platelet degranulation	3	0.162	1	1
GO:1902476	chloride transmembrane transport	3	0.162	1	1
GO:0090287	regulation of cellular response to growth factor stimulus	6	0.164	1	1
GO:0030030	cell projection organization	19	0.164	1	1
GO:0045732	positive regulation of protein catabolic process	6	0.166	1	1
GO:0097285	cell-type specific apoptotic process	3	0.166	1	1
GO:1903050	regulation of proteolysis involved in cellular protein catabolic process	7	0.167	1	1
GO:0050808	synapse organization	4	0.167	1	1
GO:0006302	double-strand break repair	4	0.167	1	1
GO:0051966	regulation of synaptic transmission, glutamatergic	2	0.167	1	1
GO:0051926	negative regulation of calcium ion transport	2	0.167	1	1
GO:0002792	negative regulation of peptide secretion	2	0.167	1	1
GO:0021549	cerebellum development	3	0.17	1	1
GO:0070374	positive regulation of ERK1 and ERK2 cascade	4	0.17	1	1
GO:0009314	response to radiation	10	0.173	1	1
GO:0006513	protein monoubiquitination	2	0.173	1	1
GO:0048864	stem cell development	6	0.173	1	1
GO:0001657	ureteric bud development	3	0.174	1	1
GO:0001936	regulation of endothelial cell proliferation	3	0.174	1	1
GO:0048609	multicellular organismal reproductive process	15	0.175	1	1
GO:0030100	regulation of endocytosis	5	0.175	1	1
GO:0007346	regulation of mitotic cell cycle	10	0.176	1	1
GO:0043392	negative regulation of DNA binding	2	0.179	1	1
GO:0070936	protein K48-linked ubiquitination	2	0.179	1	1
GO:0021695	cerebellar cortex development	2	0.179	1	1
GO:0050848	regulation of calcium-mediated signaling	2	0.179	1	1
GO:0003229	ventricular cardiac muscle tissue development	2	0.179	1	1
GO:0060443	mammary gland morphogenesis	2	0.179	1	1
GO:0048813	dendrite morphogenesis	2	0.179	1	1
GO:0033059	cellular pigmentation	2	0.179	1	1
GO:0048015	phosphatidylinositol-mediated signaling	4	0.18	1	1
GO:0051649	establishment of localization in cell	31	0.18	1	1
GO:0000902	cell morphogenesis	18	0.18	1	1
GO:0048863	stem cell differentiation	7	0.182	1	1
GO:0001843	neural tube closure	3	0.182	1	1
GO:0045444	fat cell differentiation	3	0.182	1	1
GO:0044248	cellular catabolic process	26	0.183	1	1
GO:0001667	ameboidal-type cell migration	4	0.183	1	1
GO:0030111	regulation of Wnt signaling pathway	7	0.184	1	1
GO:0070373	negative regulation of ERK1 and ERK2 cascade	2	0.185	1	1
GO:0009247	glycolipid biosynthetic process	2	0.185	1	1
GO:0003382	epithelial cell morphogenesis	2	0.185	1	1
GO:0002440	production of molecular mediator of immune response	2	0.185	1	1
GO:0071230	cellular response to amino acid stimulus	2	0.185	1	1
GO:0030336	negative regulation of cell migration	5	0.186	1	1
GO:0000187	activation of MAPK activity	4	0.186	1	1
GO:1902115	regulation of organelle assembly	3	0.186	1	1
GO:0055072	iron ion homeostasis	3	0.186	1	1
GO:0046578	regulation of Ras protein signal transduction	3	0.186	1	1
GO:0010565	regulation of cellular ketone metabolic process	5	0.189	1	1
GO:0007050	cell cycle arrest	4	0.189	1	1
GO:0071407	cellular response to organic cyclic compound	8	0.19	1	1
GO:0001558	regulation of cell growth	8	0.19	1	1
GO:0090100	positive regulation of transmembrane receptor protein serine/threonine kinase signaling pathway	3	0.19	1	1
GO:0001823	mesonephros development	3	0.19	1	1
GO:0051155	positive regulation of striated muscle cell differentiation	2	0.191	1	1
GO:0046718	viral entry into host cell	2	0.191	1	1
GO:0019725	cellular homeostasis	13	0.191	1	1
GO:0031099	regeneration	4	0.193	1	1
GO:0007623	circadian rhythm	4	0.193	1	1
GO:0007009	plasma membrane organization	5	0.194	1	1
GO:1903902	positive regulation of viral life cycle	3	0.194	1	1
GO:0042752	regulation of circadian rhythm	3	0.194	1	1
GO:0046467	membrane lipid biosynthetic process	3	0.194	1	1
GO:0035051	cardiocyte differentiation	3	0.194	1	1
GO:0071621	granulocyte chemotaxis	2	0.196	1	1
GO:0010812	negative regulation of cell-substrate adhesion	2	0.196	1	1
GO:0010332	response to gamma radiation	2	0.196	1	1
GO:0016192	vesicle-mediated transport	21	0.197	1	1
GO:2000112	regulation of cellular macromolecule biosynthetic process	60	0.198	1	1
GO:0009755	hormone-mediated signaling pathway	3	0.199	1	1
GO:0051384	response to glucocorticoid	4	0.199	1	1
GO:0032504	multicellular organism reproduction	15	0.2	1	1
GO:0008593	regulation of Notch signaling pathway	2	0.202	1	1
GO:0060411	cardiac septum morphogenesis	2	0.202	1	1
GO:0071333	cellular response to glucose stimulus	2	0.202	1	1
GO:0001503	ossification	6	0.202	1	1
GO:0014020	primary neural tube formation	3	0.203	1	1
GO:0007626	locomotory behavior	5	0.203	1	1
GO:0032989	cellular component morphogenesis	19	0.206	1	1
GO:0048738	cardiac muscle tissue development	4	0.206	1	1
GO:0003231	cardiac ventricle development	3	0.207	1	1
GO:0046889	positive regulation of lipid biosynthetic process	2	0.208	1	1
GO:0090183	regulation of kidney development	2	0.208	1	1
GO:0019226	transmission of nerve impulse	2	0.208	1	1
GO:0060113	inner ear receptor cell differentiation	2	0.208	1	1
GO:0010171	body morphogenesis	2	0.208	1	1
GO:0060395	SMAD protein signal transduction	2	0.208	1	1
GO:0006575	cellular modified amino acid metabolic process	5	0.209	1	1
GO:0051147	regulation of muscle cell differentiation	4	0.21	1	1
GO:0031334	positive regulation of protein complex assembly	4	0.21	1	1
GO:0010721	negative regulation of cell development	6	0.21	1	1
GO:0032956	regulation of actin cytoskeleton organization	6	0.21	1	1
GO:0045787	positive regulation of cell cycle	7	0.211	1	1
GO:0048754	branching morphogenesis of an epithelial tube	4	0.213	1	1
GO:0045685	regulation of glial cell differentiation	2	0.214	1	1
GO:0048146	positive regulation of fibroblast proliferation	2	0.214	1	1
GO:0032768	regulation of monooxygenase activity	2	0.214	1	1
GO:0051591	response to cAMP	3	0.216	1	1
GO:1901565	organonitrogen compound catabolic process	7	0.216	1	1
GO:0042445	hormone metabolic process	4	0.216	1	1
GO:0006886	intracellular protein transport	14	0.217	1	1
GO:0032870	cellular response to hormone stimulus	11	0.218	1	1
GO:1901615	organic hydroxy compound metabolic process	10	0.219	1	1
GO:0022037	metencephalon development	3	0.22	1	1
GO:0035335	peptidyl-tyrosine dephosphorylation	3	0.22	1	1
GO:0009408	response to heat	4	0.223	1	1
GO:1902578	single-organism localization	50	0.224	1	1
GO:0044710	single-organism metabolic process	67	0.226	1	1
GO:0007173	epidermal growth factor receptor signaling pathway	5	0.226	1	1
GO:0001541	ovarian follicle development	2	0.226	1	1
GO:0051289	protein homotetramerization	2	0.226	1	1
GO:0016266	O-glycan processing	2	0.226	1	1
GO:0009791	post-embryonic development	3	0.228	1	1
GO:0071704	organic substance metabolic process	132	0.229	1	1
GO:0048639	positive regulation of developmental growth	4	0.23	1	1
GO:0051495	positive regulation of cytoskeleton organization	4	0.23	1	1
GO:0090090	negative regulation of canonical Wnt signaling pathway	4	0.23	1	1
GO:1901137	carbohydrate derivative biosynthetic process	12	0.231	1	1
GO:0034644	cellular response to UV	2	0.232	1	1
GO:0019674	NAD metabolic process	2	0.232	1	1
GO:0002260	lymphocyte homeostasis	2	0.232	1	1
GO:0022600	digestive system process	2	0.232	1	1
GO:0006024	glycosaminoglycan biosynthetic process	3	0.233	1	1
GO:0018193	peptidyl-amino acid modification	16	0.234	1	1
GO:0048593	camera-type eye morphogenesis	3	0.237	1	1
GO:0006109	regulation of carbohydrate metabolic process	4	0.237	1	1
GO:0051129	negative regulation of cellular component organization	11	0.237	1	1
GO:1903725	regulation of phospholipid metabolic process	2	0.238	1	1
GO:1903052	positive regulation of proteolysis involved in cellular protein catabolic process	4	0.241	1	1
GO:0043401	steroid hormone mediated signaling pathway	2	0.245	1	1
GO:0006027	glycosaminoglycan catabolic process	2	0.245	1	1
GO:0060350	endochondral bone morphogenesis	2	0.245	1	1
GO:0000003	reproduction	17	0.245	1	1
GO:0051928	positive regulation of calcium ion transport	3	0.246	1	1
GO:0030968	endoplasmic reticulum unfolded protein response	3	0.25	1	1
GO:0051493	regulation of cytoskeleton organization	8	0.25	1	1
GO:0044283	small molecule biosynthetic process	8	0.25	1	1
GO:0007202	activation of phospholipase C activity	2	0.251	1	1
GO:0042632	cholesterol homeostasis	2	0.251	1	1
GO:0007416	synapse assembly	2	0.251	1	1
GO:0072089	stem cell proliferation	2	0.251	1	1
GO:0021915	neural tube development	4	0.251	1	1
GO:1901653	cellular response to peptide	7	0.252	1	1
GO:0040008	regulation of growth	12	0.253	1	1
GO:0007507	heart development	9	0.254	1	1
GO:0008610	lipid biosynthetic process	10	0.254	1	1
GO:0051262	protein tetramerization	3	0.254	1	1
GO:0031345	negative regulation of cell projection organization	3	0.254	1	1
GO:0008203	cholesterol metabolic process	3	0.254	1	1
GO:1903749	positive regulation of establishment of protein localization to mitochondrion	3	0.254	1	1
GO:1901136	carbohydrate derivative catabolic process	4	0.255	1	1
GO:0008637	apoptotic mitochondrial changes	2	0.257	1	1
GO:0032535	regulation of cellular component size	6	0.258	1	1
GO:0044712	single-organism catabolic process	16	0.258	1	1
GO:0007015	actin filament organization	4	0.258	1	1
GO:0046165	alcohol biosynthetic process	3	0.259	1	1
GO:0001764	neuron migration	3	0.259	1	1
GO:0030203	glycosaminoglycan metabolic process	4	0.262	1	1
GO:0006909	phagocytosis	4	0.262	1	1
GO:0048709	oligodendrocyte differentiation	2	0.263	1	1
GO:0034620	cellular response to unfolded protein	3	0.263	1	1
GO:0072006	nephron development	3	0.263	1	1
GO:0007178	transmembrane receptor protein serine/threonine kinase signaling pathway	5	0.266	1	1
GO:0005996	monosaccharide metabolic process	5	0.266	1	1
GO:0000122	negative regulation of transcription from RNA polymerase II promoter	14	0.267	1	1
GO:0045740	positive regulation of DNA replication	2	0.269	1	1
GO:0032941	secretion by tissue	2	0.269	1	1
GO:0045454	cell redox homeostasis	2	0.269	1	1
GO:0032006	regulation of TOR signaling	2	0.269	1	1
GO:0008543	fibroblast growth factor receptor signaling pathway	4	0.269	1	1
GO:0010821	regulation of mitochondrion organization	7	0.269	1	1
GO:0060322	head development	13	0.27	1	1
GO:0030856	regulation of epithelial cell differentiation	3	0.272	1	1
GO:1904062	regulation of cation transmembrane transport	4	0.273	1	1
GO:1903076	regulation of protein localization to plasma membrane	2	0.275	1	1
GO:0002088	lens development in camera-type eye	2	0.275	1	1
GO:0016079	synaptic vesicle exocytosis	2	0.275	1	1
GO:0032092	positive regulation of protein binding	2	0.275	1	1
GO:0006282	regulation of DNA repair	2	0.275	1	1
GO:0048814	regulation of dendrite morphogenesis	2	0.275	1	1
GO:0072593	reactive oxygen species metabolic process	3	0.277	1	1
GO:0050680	negative regulation of epithelial cell proliferation	3	0.277	1	1
GO:0060491	regulation of cell projection assembly	3	0.277	1	1
GO:0072330	monocarboxylic acid biosynthetic process	4	0.28	1	1
GO:0031329	regulation of cellular catabolic process	13	0.28	1	1
GO:0001938	positive regulation of endothelial cell proliferation	2	0.281	1	1
GO:0042147	retrograde transport, endosome to Golgi	2	0.281	1	1
GO:0046890	regulation of lipid biosynthetic process	3	0.281	1	1
GO:0007160	cell-matrix adhesion	3	0.281	1	1
GO:0044703	multi-organism reproductive process	16	0.283	1	1
GO:0001570	vasculogenesis	2	0.287	1	1
GO:0048545	response to steroid hormone	8	0.29	1	1
GO:0008643	carbohydrate transport	3	0.29	1	1
GO:0009411	response to UV	3	0.29	1	1
GO:0006887	exocytosis	6	0.291	1	1
GO:0070664	negative regulation of leukocyte proliferation	2	0.293	1	1
GO:0010822	positive regulation of mitochondrion organization	6	0.294	1	1
GO:0045927	positive regulation of growth	5	0.297	1	1
GO:0000082	G1/S transition of mitotic cell cycle	4	0.298	1	1
GO:0006275	regulation of DNA replication	3	0.299	1	1
GO:0015992	proton transport	3	0.299	1	1
GO:2000648	positive regulation of stem cell proliferation	2	0.299	1	1
GO:0080135	regulation of cellular response to stress	13	0.302	1	1
GO:0019318	hexose metabolic process	4	0.302	1	1
GO:0030218	erythrocyte differentiation	2	0.305	1	1
GO:0045165	cell fate commitment	5	0.307	1	1
GO:0022604	regulation of cell morphogenesis	9	0.309	1	1
GO:0009101	glycoprotein biosynthetic process	7	0.31	1	1
GO:0043254	regulation of protein complex assembly	6	0.311	1	1
GO:0051962	positive regulation of nervous system development	8	0.311	1	1
GO:0035265	organ growth	2	0.311	1	1
GO:0043436	oxoacid metabolic process	16	0.312	1	1
GO:0055074	calcium ion homeostasis	6	0.314	1	1
GO:0050769	positive regulation of neurogenesis	7	0.316	1	1
GO:0048167	regulation of synaptic plasticity	3	0.317	1	1
GO:0045744	negative regulation of G-protein coupled receptor protein signaling pathway	2	0.317	1	1
GO:0001523	retinoid metabolic process	2	0.317	1	1
GO:0021954	central nervous system neuron development	2	0.317	1	1
GO:0070542	response to fatty acid	2	0.317	1	1
GO:0043010	camera-type eye development	6	0.32	1	1
GO:0023061	signal release	4	0.32	1	1
GO:0009749	response to glucose	3	0.321	1	1
GO:0032482	Rab protein signal transduction	2	0.323	1	1
GO:0048644	muscle organ morphogenesis	2	0.323	1	1
GO:2000177	regulation of neural precursor cell proliferation	2	0.323	1	1
GO:0016236	macroautophagy	2	0.323	1	1
GO:0015833	peptide transport	2	0.323	1	1
GO:0043547	positive regulation of GTPase activity	9	0.327	1	1
GO:0046879	hormone secretion	2	0.329	1	1
GO:0006446	regulation of translational initiation	2	0.329	1	1
GO:0007043	cell-cell junction assembly	2	0.329	1	1
GO:0021536	diencephalon development	2	0.329	1	1
GO:0043112	receptor metabolic process	2	0.329	1	1
GO:0055114	oxidation-reduction process	17	0.33	1	1
GO:0043933	macromolecular complex subunit organization	34	0.331	1	1
GO:0008064	regulation of actin polymerization or depolymerization	3	0.334	1	1
GO:0010256	endomembrane system organization	8	0.335	1	1
GO:0051781	positive regulation of cell division	3	0.339	1	1
GO:0038096	Fc-gamma receptor signaling pathway involved in phagocytosis	2	0.341	1	1
GO:0007422	peripheral nervous system development	2	0.341	1	1
GO:0016042	lipid catabolic process	5	0.342	1	1
GO:0044260	cellular macromolecule metabolic process	101	0.343	1	1
GO:0090068	positive regulation of cell cycle process	5	0.345	1	1
GO:0046939	nucleotide phosphorylation	2	0.347	1	1
GO:0046883	regulation of hormone secretion	5	0.349	1	1
GO:0007163	establishment or maintenance of cell polarity	3	0.352	1	1
GO:0019218	regulation of steroid metabolic process	2	0.353	1	1
GO:0030010	establishment of cell polarity	2	0.353	1	1
GO:0007229	integrin-mediated signaling pathway	2	0.353	1	1
GO:0007010	cytoskeleton organization	14	0.353	1	1
GO:0009894	regulation of catabolic process	14	0.353	1	1
GO:0010638	positive regulation of organelle organization	11	0.354	1	1
GO:0006974	cellular response to DNA damage stimulus	12	0.358	1	1
GO:0006897	endocytosis	9	0.359	1	1
GO:0045833	negative regulation of lipid metabolic process	2	0.359	1	1
GO:0030307	positive regulation of cell growth	3	0.361	1	1
GO:0048468	cell development	26	0.364	1	1
GO:0046394	carboxylic acid biosynthetic process	5	0.365	1	1
GO:0060993	kidney morphogenesis	2	0.365	1	1
GO:0015758	glucose transport	2	0.365	1	1
GO:0002064	epithelial cell development	4	0.365	1	1
GO:0006898	receptor-mediated endocytosis	4	0.365	1	1
GO:2001020	regulation of response to DNA damage stimulus	3	0.366	1	1
GO:0042692	muscle cell differentiation	5	0.368	1	1
GO:0008277	regulation of G-protein coupled receptor protein signaling pathway	3	0.37	1	1
GO:0008361	regulation of cell size	3	0.37	1	1
GO:0043467	regulation of generation of precursor metabolites and energy	2	0.371	1	1
GO:0043255	regulation of carbohydrate biosynthetic process	2	0.371	1	1
GO:0044772	mitotic cell cycle phase transition	6	0.372	1	1
GO:0048568	embryonic organ development	8	0.372	1	1
GO:0050768	negative regulation of neurogenesis	4	0.376	1	1
GO:0042552	myelination	2	0.376	1	1
GO:0030901	midbrain development	2	0.376	1	1
GO:0035304	regulation of protein dephosphorylation	3	0.379	1	1
GO:0071383	cellular response to steroid hormone stimulus	3	0.379	1	1
GO:1903955	positive regulation of protein targeting to mitochondrion	2	0.382	1	1
GO:0016358	dendrite development	2	0.382	1	1
GO:0000910	cytokinesis	2	0.382	1	1
GO:0060021	palate development	2	0.388	1	1
GO:0007610	behavior	9	0.391	1	1
GO:0044242	cellular lipid catabolic process	3	0.392	1	1
GO:0032886	regulation of microtubule-based process	3	0.397	1	1
GO:0061448	connective tissue development	4	0.398	1	1
GO:0008344	adult locomotory behavior	2	0.4	1	1
GO:0019827	stem cell population maintenance	3	0.401	1	1
GO:0010720	positive regulation of cell development	8	0.402	1	1
GO:0051258	protein polymerization	2	0.405	1	1
GO:0006520	cellular amino acid metabolic process	6	0.407	1	1
GO:0006790	sulfur compound metabolic process	6	0.409	1	1
GO:0055082	cellular chemical homeostasis	9	0.41	1	1
GO:0071478	cellular response to radiation	3	0.41	1	1
GO:0006813	potassium ion transport	3	0.41	1	1
GO:0051053	negative regulation of DNA metabolic process	2	0.411	1	1
GO:0014706	striated muscle tissue development	5	0.416	1	1
GO:0002791	regulation of peptide secretion	4	0.416	1	1
GO:0090092	regulation of transmembrane receptor protein serine/threonine kinase signaling pathway	4	0.416	1	1
GO:1902600	hydrogen ion transmembrane transport	2	0.417	1	1
GO:0010675	regulation of cellular carbohydrate metabolic process	3	0.419	1	1
GO:0019216	regulation of lipid metabolic process	5	0.42	1	1
GO:0033138	positive regulation of peptidyl-serine phosphorylation	2	0.422	1	1
GO:0006914	autophagy	3	0.423	1	1
GO:0019752	carboxylic acid metabolic process	13	0.426	1	1
GO:0016925	protein sumoylation	2	0.428	1	1
GO:0010977	negative regulation of neuron projection development	2	0.428	1	1
GO:0048771	tissue remodeling	2	0.428	1	1
GO:0048013	ephrin receptor signaling pathway	2	0.428	1	1
GO:0007603	phototransduction, visible light	2	0.434	1	1
GO:0044089	positive regulation of cellular component biogenesis	6	0.438	1	1
GO:0032787	monocarboxylic acid metabolic process	8	0.439	1	1
GO:0042633	hair cycle	2	0.439	1	1
GO:0006767	water-soluble vitamin metabolic process	2	0.439	1	1
GO:0045665	negative regulation of neuron differentiation	3	0.44	1	1
GO:0009896	positive regulation of catabolic process	8	0.442	1	1
GO:0060541	respiratory system development	4	0.442	1	1
GO:0006631	fatty acid metabolic process	5	0.442	1	1
GO:0006874	cellular calcium ion homeostasis	5	0.448	1	1
GO:0009267	cellular response to starvation	3	0.449	1	1
GO:0050954	sensory perception of mechanical stimulus	3	0.449	1	1
GO:1901135	carbohydrate derivative metabolic process	16	0.45	1	1
GO:0006664	glycolipid metabolic process	2	0.45	1	1
GO:0044255	cellular lipid metabolic process	13	0.451	1	1
GO:0010906	regulation of glucose metabolic process	2	0.456	1	1
GO:0006304	DNA modification	2	0.456	1	1
GO:0006066	alcohol metabolic process	6	0.456	1	1
GO:0044744	protein targeting to nucleus	2	0.461	1	1
GO:0006606	protein import into nucleus	2	0.461	1	1
GO:0007613	memory	2	0.461	1	1
GO:0031331	positive regulation of cellular catabolic process	7	0.464	1	1
GO:0021987	cerebral cortex development	2	0.477	1	1
GO:0060348	bone development	3	0.478	1	1
GO:0060284	regulation of cell development	12	0.481	1	1
GO:0043434	response to peptide hormone	7	0.482	1	1
GO:0043009	chordate embryonic development	10	0.484	1	1
GO:1901605	alpha-amino acid metabolic process	4	0.485	1	1
GO:0046887	positive regulation of hormone secretion	2	0.488	1	1
GO:0034605	cellular response to heat	2	0.488	1	1
GO:0018105	peptidyl-serine phosphorylation	2	0.488	1	1
GO:0031333	negative regulation of protein complex assembly	2	0.488	1	1
GO:0007265	Ras protein signal transduction	4	0.492	1	1
GO:0043623	cellular protein complex assembly	5	0.492	1	1
GO:0048634	regulation of muscle organ development	2	0.493	1	1
GO:0042593	glucose homeostasis	3	0.495	1	1
GO:0006694	steroid biosynthetic process	2	0.498	1	1
GO:0006873	cellular ion homeostasis	7	0.506	1	1
GO:0006805	xenobiotic metabolic process	3	0.507	1	1
GO:0006639	acylglycerol metabolic process	2	0.508	1	1
GO:0001701	in utero embryonic development	6	0.509	1	1
GO:0044087	regulation of cellular component biogenesis	10	0.521	1	1
GO:0071466	cellular response to xenobiotic stimulus	3	0.523	1	1
GO:0002244	hematopoietic progenitor cell differentiation	2	0.524	1	1
GO:0030833	regulation of actin filament polymerization	2	0.524	1	1
GO:0009581	detection of external stimulus	3	0.531	1	1
GO:0007417	central nervous system development	13	0.532	1	1
GO:0098660	inorganic ion transmembrane transport	9	0.533	1	1
GO:0051592	response to calcium ion	2	0.534	1	1
GO:0045995	regulation of embryonic development	2	0.534	1	1
GO:0007267	cell-cell signaling	14	0.534	1	1
GO:2000021	regulation of ion homeostasis	3	0.535	1	1
GO:0007420	brain development	10	0.538	1	1
GO:0007586	digestion	2	0.539	1	1
GO:0007269	neurotransmitter secretion	2	0.539	1	1
GO:0051146	striated muscle cell differentiation	3	0.539	1	1
GO:0050796	regulation of insulin secretion	3	0.539	1	1
GO:0071375	cellular response to peptide hormone stimulus	5	0.541	1	1
GO:0009582	detection of abiotic stimulus	3	0.543	1	1
GO:0019058	viral life cycle	4	0.546	1	1
GO:0030324	lung development	3	0.55	1	1
GO:0051494	negative regulation of cytoskeleton organization	2	0.553	1	1
GO:0070507	regulation of microtubule cytoskeleton organization	2	0.553	1	1
GO:0034765	regulation of ion transmembrane transport	6	0.553	1	1
GO:0061061	muscle structure development	7	0.556	1	1
GO:0042177	negative regulation of protein catabolic process	2	0.558	1	1
GO:0006875	cellular metal ion homeostasis	6	0.558	1	1
GO:0044070	regulation of anion transport	2	0.563	1	1
GO:0030323	respiratory tube development	3	0.566	1	1
GO:0007264	small GTPase mediated signal transduction	10	0.567	1	1
GO:0033365	protein localization to organelle	8	0.573	1	1
GO:0044708	single-organism behavior	6	0.574	1	1
GO:0009895	negative regulation of catabolic process	3	0.581	1	1
GO:0046907	intracellular transport	19	0.584	1	1
GO:0009152	purine ribonucleotide biosynthetic process	2	0.586	1	1
GO:0033043	regulation of organelle organization	16	0.587	1	1
GO:0044281	small molecule metabolic process	31	0.588	1	1
GO:0046777	protein autophosphorylation	3	0.588	1	1
GO:0001654	eye development	5	0.59	1	1
GO:0035270	endocrine system development	2	0.59	1	1
GO:0006310	DNA recombination	3	0.592	1	1
GO:0008544	epidermis development	4	0.592	1	1
GO:0032355	response to estradiol	2	0.595	1	1
GO:0046474	glycerophospholipid biosynthetic process	3	0.595	1	1
GO:0016050	vesicle organization	3	0.606	1	1
GO:0032868	response to insulin	4	0.61	1	1
GO:0050770	regulation of axonogenesis	2	0.612	1	1
GO:0006259	DNA metabolic process	10	0.617	1	1
GO:1902580	single-organism cellular localization	12	0.619	1	1
GO:0060249	anatomical structure homeostasis	4	0.619	1	1
GO:0007049	cell cycle	19	0.62	1	1
GO:0043583	ear development	3	0.62	1	1
GO:0009308	amine metabolic process	2	0.621	1	1
GO:0006605	protein targeting	6	0.627	1	1
GO:0007219	Notch signaling pathway	2	0.634	1	1
GO:0071805	potassium ion transmembrane transport	2	0.634	1	1
GO:0007517	muscle organ development	4	0.64	1	1
GO:0060041	retina development in camera-type eye	2	0.642	1	1
GO:1902582	single-organism intracellular transport	16	0.642	1	1
GO:0072594	establishment of protein localization to organelle	5	0.647	1	1
GO:0005975	carbohydrate metabolic process	11	0.648	1	1
GO:0045666	positive regulation of neuron differentiation	4	0.648	1	1
GO:0030902	hindbrain development	2	0.65	1	1
GO:0006366	transcription from RNA polymerase II promoter	11	0.653	1	1
GO:0006816	calcium ion transport	3	0.653	1	1
GO:0007423	sensory organ development	7	0.654	1	1
GO:0006644	phospholipid metabolic process	4	0.654	1	1
GO:0010639	negative regulation of organelle organization	4	0.657	1	1
GO:0051186	cofactor metabolic process	4	0.657	1	1
GO:0034504	protein localization to nucleus	2	0.658	1	1
GO:0055086	nucleobase-containing small molecule metabolic process	7	0.66	1	1
GO:0007605	sensory perception of sound	2	0.662	1	1
GO:0043588	skin development	3	0.663	1	1
GO:0006006	glucose metabolic process	2	0.665	1	1
GO:0048705	skeletal system morphogenesis	3	0.666	1	1
GO:0000086	G2/M transition of mitotic cell cycle	2	0.669	1	1
GO:0031330	negative regulation of cellular catabolic process	2	0.669	1	1
GO:0050767	regulation of neurogenesis	8	0.671	1	1
GO:0019932	second-messenger-mediated signaling	2	0.673	1	1
GO:0010769	regulation of cell morphogenesis involved in differentiation	4	0.674	1	1
GO:0006486	protein glycosylation	4	0.679	1	1
GO:0021543	pallium development	2	0.681	1	1
GO:0019953	sexual reproduction	10	0.683	1	1
GO:0061136	regulation of proteasomal protein catabolic process	3	0.688	1	1
GO:0044262	cellular carbohydrate metabolic process	2	0.688	1	1
GO:1901564	organonitrogen compound metabolic process	22	0.69	1	1
GO:0044723	single-organism carbohydrate metabolic process	8	0.69	1	1
GO:0050658	RNA transport	2	0.692	1	1
GO:1903047	mitotic cell cycle process	10	0.692	1	1
GO:0001501	skeletal system development	6	0.698	1	1
GO:0006913	nucleocytoplasmic transport	3	0.7	1	1
GO:0034220	ion transmembrane transport	11	0.7	1	1
GO:0090407	organophosphate biosynthetic process	6	0.703	1	1
GO:0010564	regulation of cell cycle process	7	0.704	1	1
GO:0051960	regulation of nervous system development	9	0.704	1	1
GO:0043603	cellular amide metabolic process	8	0.707	1	1
GO:0044237	cellular metabolic process	116	0.708	1	1
GO:0006820	anion transport	6	0.711	1	1
GO:0098655	cation transmembrane transport	8	0.711	1	1
GO:0016055	Wnt signaling pathway	3	0.72	1	1
GO:0006403	RNA localization	2	0.723	1	1
GO:0006812	cation transport	10	0.735	1	1
GO:0008016	regulation of heart contraction	2	0.739	1	1
GO:1901657	glycosyl compound metabolic process	4	0.739	1	1
GO:0010927	cellular component assembly involved in morphogenesis	3	0.744	1	1
GO:0060173	limb development	2	0.745	1	1
GO:0090150	establishment of protein localization to membrane	3	0.756	1	1
GO:0001894	tissue homeostasis	2	0.757	1	1
GO:0022412	cellular process involved in reproduction in multicellular organism	3	0.761	1	1
GO:0006367	transcription initiation from RNA polymerase II promoter	3	0.764	1	1
GO:0019637	organophosphate metabolic process	10	0.765	1	1
GO:0009416	response to light stimulus	4	0.765	1	1
GO:0044272	sulfur compound biosynthetic process	2	0.771	1	1
GO:0043687	post-translational protein modification	4	0.772	1	1
GO:0007283	spermatogenesis	6	0.776	1	1
GO:0048839	inner ear development	2	0.78	1	1
GO:0015711	organic anion transport	4	0.782	1	1
GO:0010608	posttranscriptional regulation of gene expression	4	0.784	1	1
GO:0030900	forebrain development	4	0.784	1	1
GO:0048871	multicellular organismal homeostasis	3	0.789	1	1
GO:0006281	DNA repair	5	0.79	1	1
GO:0022402	cell cycle process	13	0.792	1	1
GO:0015672	monovalent inorganic cation transport	5	0.806	1	1
GO:0042391	regulation of membrane potential	3	0.806	1	1
GO:0000278	mitotic cell cycle	10	0.81	1	1
GO:0006811	ion transport	14	0.814	1	1
GO:0031344	regulation of cell projection organization	5	0.817	1	1
GO:0055085	transmembrane transport	13	0.82	1	1
GO:1900542	regulation of purine nucleotide metabolic process	2	0.824	1	1
GO:0010506	regulation of autophagy	3	0.828	1	1
GO:0007276	gamete generation	7	0.828	1	1
GO:0044802	single-organism membrane organization	8	0.832	1	1
GO:0010976	positive regulation of neuron projection development	2	0.835	1	1
GO:0048562	embryonic organ morphogenesis	3	0.835	1	1
GO:0009119	ribonucleoside metabolic process	3	0.837	1	1
GO:0006457	protein folding	2	0.837	1	1
GO:0044711	single-organism biosynthetic process	16	0.837	1	1
GO:0007281	germ cell development	2	0.841	1	1
GO:0009117	nucleotide metabolic process	5	0.843	1	1
GO:0009150	purine ribonucleotide metabolic process	3	0.847	1	1
GO:0032869	cellular response to insulin stimulus	2	0.851	1	1
GO:0071705	nitrogen compound transport	5	0.851	1	1
GO:0016482	cytoplasmic transport	8	0.854	1	1
GO:0045664	regulation of neuron differentiation	5	0.858	1	1
GO:0046486	glycerolipid metabolic process	3	0.86	1	1
GO:0021537	telencephalon development	2	0.865	1	1
GO:0098662	inorganic cation transmembrane transport	5	0.872	1	1
GO:0003008	system process	20	0.879	1	1
GO:0034622	cellular macromolecular complex assembly	6	0.891	1	1
GO:0030001	metal ion transport	6	0.897	1	1
GO:0043604	amide biosynthetic process	4	0.898	1	1
GO:0044282	small molecule catabolic process	2	0.905	1	1
GO:0061024	membrane organization	9	0.913	1	1
GO:1901566	organonitrogen compound biosynthetic process	10	0.913	1	1
GO:0046128	purine ribonucleoside metabolic process	2	0.922	1	1
GO:0072657	protein localization to membrane	3	0.928	1	1
GO:0007268	synaptic transmission	5	0.936	1	1
GO:0051301	cell division	4	0.937	1	1
GO:0007005	mitochondrion organization	3	0.952	1	1
GO:0007389	pattern specification process	3	0.959	1	1
GO:0016570	histone modification	2	0.962	1	1
GO:0003002	regionalization	2	0.964	1	1
GO:0000226	microtubule cytoskeleton organization	2	0.966	1	1
GO:0006518	peptide metabolic process	3	0.97	1	1
GO:0006351	transcription, DNA-templated	29	0.979	1	1
GO:0044270	cellular nitrogen compound catabolic process	2	0.982	1	1
GO:0046700	heterocycle catabolic process	2	0.982	1	1
GO:0019439	aromatic compound catabolic process	2	0.984	1	1
GO:0007186	G-protein coupled receptor signaling pathway	9	0.987	1	1
GO:1901361	organic cyclic compound catabolic process	2	0.99	1	1
GO:0009059	macromolecule biosynthetic process	41	0.991	1	1
GO:0034654	nucleobase-containing compound biosynthetic process	32	0.993	1	1
GO:0010467	gene expression	43	0.994	1	1
GO:0051606	detection of stimulus	4	0.994	1	1
GO:1901362	organic cyclic compound biosynthetic process	34	0.994	1	1
GO:0034645	cellular macromolecule biosynthetic process	39	0.995	1	1
GO:0006996	organelle organization	28	0.995	1	1
GO:0050877	neurological system process	9	0.995	1	1
GO:0044271	cellular nitrogen compound biosynthetic process	36	0.996	1	1
GO:0006325	chromatin organization	3	0.997	1	1
GO:1901576	organic substance biosynthetic process	50	0.997	1	1
GO:0009058	biosynthetic process	51	0.997	1	1
GO:0034641	cellular nitrogen compound metabolic process	56	0.997	1	1
GO:1901360	organic cyclic compound metabolic process	52	0.998	1	1
GO:1902589	single-organism organelle organization	16	0.998	1	1
GO:0044249	cellular biosynthetic process	48	0.998	1	1
GO:0006807	nitrogen compound metabolic process	59	0.999	1	1
GO:0051276	chromosome organization	4	0.999	1	1
GO:0006725	cellular aromatic compound metabolic process	46	1	1	1
GO:0046483	heterocycle metabolic process	46	1	1	1
GO:0007600	sensory perception	4	1	1	1
GO:0006139	nucleobase-containing compound metabolic process	43	1	1	1
GO:0090304	nucleic acid metabolic process	37	1	1	1
GO:0016070	RNA metabolic process	30	1	1	1
GO:1903077	negative regulation of protein localization to plasma membrane	1	1	1	1
GO:0045747	positive regulation of Notch signaling pathway	1	1	1	1
GO:0045746	negative regulation of Notch signaling pathway	1	1	1	1
GO:0018931	naphthalene metabolic process	1	1	1	1
GO:0045736	negative regulation of cyclin-dependent protein serine/threonine kinase activity	1	1	1	1
GO:0022011	myelination in peripheral nervous system	1	1	1	1
GO:0042523	positive regulation of tyrosine phosphorylation of Stat5 protein	1	1	1	1
GO:0045721	negative regulation of gluconeogenesis	1	1	1	1
GO:0042517	positive regulation of tyrosine phosphorylation of Stat3 protein	1	1	1	1
GO:1903045	neural crest cell migration involved in sympathetic nervous system development	1	1	1	1
GO:0051097	negative regulation of helicase activity	1	1	1	1
GO:0042541	hemoglobin biosynthetic process	1	1	1	1
GO:0006412	translation	1	1	1	1
GO:0042535	positive regulation of tumor necrosis factor biosynthetic process	1	1	1	1
GO:0051085	chaperone mediated protein folding requiring cofactor	1	1	1	1
GO:0070383	DNA cytosine deamination	1	1	1	1
GO:0045773	positive regulation of axon extension	1	1	1	1
GO:0042551	neuron maturation	1	1	1	1
GO:0072573	tolerance induction to lipopolysaccharide	1	1	1	1
GO:0071470	cellular response to osmotic stress	1	1	1	1
GO:0046882	negative regulation of follicle-stimulating hormone secretion	1	1	1	1
GO:0046881	positive regulation of follicle-stimulating hormone secretion	1	1	1	1
GO:0071479	cellular response to ionizing radiation	1	1	1	1
GO:0071448	cellular response to alkyl hydroperoxide	1	1	1	1
GO:0032620	interleukin-17 production	1	1	1	1
GO:0034769	basement membrane disassembly	1	1	1	1
GO:0071451	cellular response to superoxide	1	1	1	1
GO:0021854	hypothalamus development	1	1	1	1
GO:0032615	interleukin-12 production	1	1	1	1
GO:0032611	interleukin-1 beta production	1	1	1	1
GO:0033227	dsRNA transport	1	1	1	1
GO:0034755	iron ion transmembrane transport	1	1	1	1
GO:0021828	gonadotrophin-releasing hormone neuronal migration to the hypothalamus	1	1	1	1
GO:0072540	T-helper 17 cell lineage commitment	1	1	1	1
GO:0007171	activation of transmembrane receptor protein tyrosine kinase activity	1	1	1	1
GO:0046849	bone remodeling	1	1	1	1
GO:0043553	negative regulation of phosphatidylinositol 3-kinase activity	1	1	1	1
GO:0072538	T-helper 17 type immune response	1	1	1	1
GO:0072539	T-helper 17 cell differentiation	1	1	1	1
GO:0007182	common-partner SMAD protein phosphorylation	1	1	1	1
GO:0007187	G-protein coupled receptor signaling pathway, coupled to cyclic nucleotide second messenger	1	1	1	1
GO:0043542	endothelial cell migration	1	1	1	1
GO:0007184	SMAD protein import into nucleus	1	1	1	1
GO:0046835	carbohydrate phosphorylation	1	1	1	1
GO:0014916	regulation of lung blood pressure	1	1	1	1
GO:0033280	response to vitamin D	1	1	1	1
GO:0014912	negative regulation of smooth muscle cell migration	1	1	1	1
GO:0006471	protein ADP-ribosylation	1	1	1	1
GO:0034720	histone H3-K4 demethylation	1	1	1	1
GO:0043576	regulation of respiratory gaseous exchange	1	1	1	1
GO:0006477	protein sulfation	1	1	1	1
GO:0007156	homophilic cell adhesion via plasma membrane adhesion molecules	1	1	1	1
GO:0007168	receptor guanylyl cyclase signaling pathway	1	1	1	1
GO:0046813	receptor-mediated virion attachment to host cell	1	1	1	1
GO:0060045	positive regulation of cardiac muscle cell proliferation	1	1	1	1
GO:0060042	retina morphogenesis in camera-type eye	1	1	1	1
GO:0032596	protein transport into membrane raft	1	1	1	1
GO:0043624	cellular protein complex disassembly	1	1	1	1
GO:0002121	inter-male aggressive behavior	1	1	1	1
GO:0048250	mitochondrial iron ion transport	1	1	1	1
GO:1902939	negative regulation of intracellular calcium activated chloride channel activity	1	1	1	1
GO:0060039	pericardium development	1	1	1	1
GO:0060037	pharyngeal system development	1	1	1	1
GO:0048245	eosinophil chemotaxis	1	1	1	1
GO:0010499	proteasomal ubiquitin-independent protein catabolic process	1	1	1	1
GO:0061591	calcium activated galactosylceramide scrambling	1	1	1	1
GO:0046007	negative regulation of activated T cell proliferation	1	1	1	1
GO:0060070	canonical Wnt signaling pathway	1	1	1	1
GO:0060054	positive regulation of epithelial cell proliferation involved in wound healing	1	1	1	1
GO:0060058	positive regulation of apoptotic process involved in mammary gland involution	1	1	1	1
GO:1901741	positive regulation of myoblast fusion	1	1	1	1
GO:1901740	negative regulation of myoblast fusion	1	1	1	1
GO:0061589	calcium activated phosphatidylserine scrambling	1	1	1	1
GO:0060059	embryonic retina morphogenesis in camera-type eye	1	1	1	1
GO:0031065	positive regulation of histone deacetylation	1	1	1	1
GO:0048265	response to pain	1	1	1	1
GO:0010477	response to sulfur dioxide	1	1	1	1
GO:0061590	calcium activated phosphatidylcholine scrambling	1	1	1	1
GO:0007220	Notch receptor processing	1	1	1	1
GO:0019530	taurine metabolic process	1	1	1	1
GO:1902017	regulation of cilium assembly	1	1	1	1
GO:0007224	smoothened signaling pathway	1	1	1	1
GO:0071435	potassium ion export	1	1	1	1
GO:0002158	osteoclast proliferation	1	1	1	1
GO:0002175	protein localization to paranode region of axon	1	1	1	1
GO:0021785	branchiomotor neuron axon guidance	1	1	1	1
GO:1990090	cellular response to nerve growth factor stimulus	1	1	1	1
GO:0097640	L-ornithine import across plasma membrane	1	1	1	1
GO:0032570	response to progesterone	1	1	1	1
GO:0021781	glial cell fate commitment	1	1	1	1
GO:0007204	positive regulation of cytosolic calcium ion concentration	1	1	1	1
GO:0007205	protein kinase C-activating G-protein coupled receptor signaling pathway	1	1	1	1
GO:0061551	trigeminal ganglion development	1	1	1	1
GO:0021772	olfactory bulb development	1	1	1	1
GO:0021773	striatal medium spiny neuron differentiation	1	1	1	1
GO:0097638	L-arginine import across plasma membrane	1	1	1	1
GO:0097639	L-lysine import across plasma membrane	1	1	1	1
GO:1904141	positive regulation of microglial cell migration	1	1	1	1
GO:0043619	regulation of transcription from RNA polymerase II promoter in response to oxidative stress	1	1	1	1
GO:0043615	astrocyte cell migration	1	1	1	1
GO:0021761	limbic system development	1	1	1	1
GO:0001578	microtubule bundle formation	1	1	1	1
GO:0042476	odontogenesis	1	1	1	1
GO:0001569	patterning of blood vessels	1	1	1	1
GO:0042491	auditory receptor cell differentiation	1	1	1	1
GO:0090132	epithelium migration	1	1	1	1
GO:0030388	fructose 1,6-bisphosphate metabolic process	1	1	1	1
GO:0001574	ganglioside biosynthetic process	1	1	1	1
GO:0042489	negative regulation of odontogenesis of dentin-containing tooth	1	1	1	1
GO:0042488	positive regulation of odontogenesis of dentin-containing tooth	1	1	1	1
GO:0090162	establishment of epithelial cell polarity	1	1	1	1
GO:0070306	lens fiber cell differentiation	1	1	1	1
GO:0090161	Golgi ribbon formation	1	1	1	1
GO:0042495	detection of triacyl bacterial lipopeptide	1	1	1	1
GO:0042496	detection of diacyl bacterial lipopeptide	1	1	1	1
GO:0045820	negative regulation of glycolytic process	1	1	1	1
GO:0051106	positive regulation of DNA ligation	1	1	1	1
GO:0097067	cellular response to thyroid hormone stimulus	1	1	1	1
GO:0010447	response to acidic pH	1	1	1	1
[truncated: 29,324 more rows]
