# Supplementary material for: CD40L membrane retention enhances the immunostimulatory effects of CD40 ligation
Source: Sci Rep. 2020 Jan 15;10:342. doi: 10.1038/s41598-019-57293-y (PMC6962220; doi:10.1038/s41598-019-57293-y)
Supplement: Supplementary file 2 — Supplementary Information 2 [file 41598_2019_57293_MOESM2_ESM.xlsx]

## Sheet: Sheet1
S2: Functional pathways string analysis of genes downregulated by mCD40L compared to sCD40L (RAdnCD40L/sL)
GO_id	Term	Number Of Genes	p-value	p-value_fdr	p-value_bonferroni
GO:0000278	mitotic cell cycle	27	4.04e-16	5.57e-12	5.57e-12
GO:1903047	mitotic cell cycle process	23	2.55e-13	1.76e-09	3.52e-09
GO:0007067	mitotic nuclear division	17	4.56e-13	2.1e-09	6.29e-09
GO:0051301	cell division	19	6.55e-13	2.26e-09	9.03e-09
GO:0032776	DNA methylation on cytosine	8	1.05e-12	2.89e-09	1.45e-08
GO:0006996	organelle organization	41	1.58e-12	3.64e-09	2.18e-08
GO:0007049	cell cycle	28	3.97e-12	7.83e-09	5.48e-08
GO:0051276	chromosome organization	23	7.25e-12	1.25e-08	1e-07
GO:0000183	chromatin silencing at rDNA	8	1.15e-11	1.77e-08	1.59e-07
GO:0000280	nuclear division	17	1.49e-11	2.06e-08	2.06e-07
GO:0016043	cellular component organization	50	1.02e-10	1.17e-07	1.4e-06
GO:0022402	cell cycle process	22	1.25e-09	1.01e-06	1.72e-05
GO:0007059	chromosome segregation	11	1.62e-09	1.24e-06	2.23e-05
GO:1902589	single-organism organelle organization	29	5.55e-09	3.82e-06	7.65e-05
GO:0007264	small GTPase mediated signal transduction	17	9.96e-09	6.54e-06	0.000137
GO:0006323	DNA packaging	9	5.34e-08	3.07e-05	0.000737
GO:0071103	DNA conformation change	10	6.81e-08	3.76e-05	0.000939
GO:0034508	centromere complex assembly	6	9.95e-08	5.28e-05	0.00137
GO:0000819	sister chromatid segregation	7	1.26e-07	6.41e-05	0.00173
GO:0065004	protein-DNA complex assembly	8	2.64e-07	0.000125	0.00364
GO:0006334	nucleosome assembly	7	9.47e-07	0.000419	0.0131
GO:0035574	histone H4-K20 demethylation	4	9.73e-07	0.000419	0.0134
GO:0040029	regulation of gene expression, epigenetic	9	1.24e-06	0.00052	0.0172
GO:0000070	mitotic sister chromatid segregation	6	1.38e-06	0.000536	0.019
GO:0006325	chromatin organization	14	1.39e-06	0.000536	0.0191
GO:0043933	macromolecular complex subunit organization	26	1.4e-06	0.000536	0.0193
GO:0050896	response to stimulus	53	1.5e-06	0.000558	0.0207
GO:0007346	regulation of mitotic cell cycle	12	1.59e-06	0.000574	0.0219
GO:0045653	negative regulation of megakaryocyte differentiation	4	1.62e-06	0.000574	0.0224
GO:0034080	CENP-A containing nucleosome assembly	5	1.95e-06	0.000657	0.0269
GO:0061641	CENP-A containing chromatin organization	5	1.95e-06	0.000657	0.0269
GO:0031497	chromatin assembly	7	2.07e-06	0.000678	0.0285
GO:0007052	mitotic spindle organization	5	2.2e-06	0.000706	0.0304
GO:0090307	mitotic spindle assembly	4	2.55e-06	0.000782	0.0352
GO:0006259	DNA metabolic process	14	3.6e-06	0.00105	0.0496
GO:0051302	regulation of cell division	9	3.75e-06	0.00105	0.0517
GO:0006335	DNA replication-dependent nucleosome assembly	4	3.82e-06	0.00105	0.0527
GO:0051290	protein heterotetramerization	4	6.54e-06	0.00155	0.0902
GO:0006461	protein complex assembly	16	6.88e-06	0.00158	0.0948
GO:0070271	protein complex biogenesis	16	6.88e-06	0.00158	0.0948
GO:0000281	mitotic cytokinesis	4	9e-06	0.002	0.124
GO:0007017	microtubule-based process	11	1.6e-05	0.0035	0.221
GO:0035556	intracellular signal transduction	22	1.69e-05	0.00364	0.233
GO:0071822	protein complex subunit organization	19	1.85e-05	0.00393	0.255
GO:0098813	nuclear chromosome segregation	6	2.51e-05	0.00508	0.345
GO:0007018	microtubule-based movement	7	2.51e-05	0.00508	0.346
GO:0051726	regulation of cell cycle	15	2.56e-05	0.00512	0.353
GO:0007088	regulation of mitotic nuclear division	6	3.03e-05	0.00572	0.418
GO:0060968	regulation of gene silencing	4	3.63e-05	0.00659	0.501
GO:0019886	antigen processing and presentation of exogenous peptide antigen via MHC class II	5	4.48e-05	0.00802	0.618
GO:0000910	cytokinesis	5	5.05e-05	0.00871	0.697
GO:0007051	spindle organization	5	5.36e-05	0.00912	0.739
GO:0046602	regulation of mitotic centrosome separation	2	7.22e-05	0.0118	0.995
GO:0051716	cellular response to stimulus	44	7.35e-05	0.0118	1
GO:0042060	wound healing	12	7.45e-05	0.0118	1
GO:0051303	establishment of chromosome localization	4	7.79e-05	0.0121	1
GO:0051225	spindle assembly	4	8.48e-05	0.0129	1
GO:0006338	chromatin remodeling	6	0.000112	0.0168	1
GO:0045892	negative regulation of transcription, DNA-templated	15	0.000169	0.025	1
GO:0010564	regulation of cell cycle process	10	0.000171	0.0252	1
GO:0051128	regulation of cellular component organization	22	0.000178	0.0258	1
GO:2000113	negative regulation of cellular macromolecule biosynthetic process	16	0.000194	0.0273	1
GO:0007596	blood coagulation	10	0.000198	0.0273	1
GO:0042760	very long-chain fatty acid catabolic process	2	0.000239	0.0317	1
GO:0070100	negative regulation of chemokine-mediated signaling pathway	2	0.000239	0.0317	1
GO:0048523	negative regulation of cellular process	32	0.000273	0.0355	1
GO:0006928	movement of cell or subcellular component	16	0.000281	0.0362	1
GO:0034622	cellular macromolecular complex assembly	10	0.000408	0.0511	1
GO:0000723	telomere maintenance	4	0.000469	0.0583	1
GO:0048519	negative regulation of biological process	33	0.000481	0.0593	1
GO:0051299	centrosome separation	2	0.000499	0.0603	1
GO:0051256	mitotic spindle midzone assembly	2	0.000499	0.0603	1
GO:0010629	negative regulation of gene expression	16	0.000644	0.0753	1
GO:0000022	mitotic spindle elongation	2	0.000663	0.0762	1
GO:0051310	metaphase plate congression	3	0.000741	0.0844	1
GO:0006950	response to stress	28	0.000765	0.0864	1
GO:0016570	histone modification	7	0.000811	0.0899	1
GO:0051321	meiotic cell cycle	5	0.000815	0.0899	1
GO:0000226	microtubule cytoskeleton organization	7	0.000942	0.0992	1
GO:0001960	negative regulation of cytokine-mediated signaling pathway	3	0.00101	0.105	1
GO:0002689	negative regulation of leukocyte chemotaxis	2	0.00106	0.109	1
GO:1901990	regulation of mitotic cell cycle phase transition	6	0.00125	0.126	1
GO:0051383	kinetochore organization	2	0.00129	0.129	1
GO:2000026	regulation of multicellular organismal development	16	0.00135	0.133	1
GO:0033043	regulation of organelle organization	13	0.0014	0.137	1
GO:0021987	cerebral cortex development	4	0.00142	0.138	1
GO:0001558	regulation of cell growth	7	0.00144	0.139	1
GO:0002683	negative regulation of immune system process	7	0.00152	0.144	1
GO:0007076	mitotic chromosome condensation	2	0.00154	0.146	1
GO:0007165	signal transduction	33	0.00224	0.206	1
GO:0072593	reactive oxygen species metabolic process	4	0.00231	0.211	1
GO:0045595	regulation of cell differentiation	15	0.0024	0.218	1
GO:0040008	regulation of growth	9	0.00249	0.225	1
GO:0050789	regulation of biological process	55	0.00261	0.234	1
GO:0065008	regulation of biological quality	24	0.00272	0.242	1
GO:0033044	regulation of chromosome organization	5	0.00302	0.265	1
GO:0002230	positive regulation of defense response to virus by host	4	0.00306	0.267	1
GO:0023052	signaling	34	0.00334	0.29	1
GO:0016568	chromatin modification	8	0.00338	0.292	1
GO:0051297	centrosome organization	3	0.00342	0.293	1
GO:0070925	organelle assembly	7	0.00355	0.3	1
GO:0050794	regulation of cellular process	53	0.00355	0.3	1
GO:0000132	establishment of mitotic spindle orientation	2	0.00391	0.325	1
GO:0051983	regulation of chromosome segregation	3	0.00391	0.325	1
GO:0007010	cytoskeleton organization	10	0.00417	0.343	1
GO:0010631	epithelial cell migration	3	0.00464	0.376	1
GO:0060713	labyrinthine layer morphogenesis	2	0.00477	0.38	1
GO:1902742	apoptotic process involved in development	2	0.00477	0.38	1
GO:0007154	cell communication	34	0.0048	0.381	1
GO:0048583	regulation of response to stimulus	25	0.00501	0.394	1
GO:0090132	epithelium migration	3	0.00503	0.394	1
GO:0006355	regulation of transcription, DNA-templated	25	0.00535	0.412	1
GO:0021543	pallium development	4	0.00554	0.424	1
GO:0051270	regulation of cellular component movement	9	0.00585	0.443	1
GO:0008652	cellular amino acid biosynthetic process	3	0.00588	0.443	1
GO:0065007	biological regulation	55	0.00613	0.459	1
GO:0022607	cellular component assembly	16	0.00626	0.464	1
GO:0051640	organelle localization	6	0.00627	0.464	1
GO:0044700	single organism signaling	33	0.0063	0.464	1
GO:0030261	chromosome condensation	2	0.00672	0.486	1
GO:0060669	embryonic placenta morphogenesis	2	0.00672	0.486	1
GO:0043534	blood vessel endothelial cell migration	2	0.00672	0.486	1
GO:0030334	regulation of cell migration	8	0.00682	0.49	1
GO:0030198	extracellular matrix organization	6	0.00692	0.494	1
GO:0046394	carboxylic acid biosynthetic process	5	0.00714	0.502	1
GO:0002682	regulation of immune system process	13	0.0079	0.553	1
GO:0051101	regulation of DNA binding	3	0.00861	0.597	1
GO:2000112	regulation of cellular macromolecule biosynthetic process	26	0.0088	0.607	1
GO:0007080	mitotic metaphase plate congression	2	0.00898	0.613	1
GO:0060249	anatomical structure homeostasis	5	0.00955	0.642	1
GO:0051493	regulation of cytoskeleton organization	6	0.00962	0.642	1
GO:0031324	negative regulation of cellular metabolic process	18	0.0102	0.675	1
GO:0002697	regulation of immune effector process	6	0.0106	0.694	1
GO:0051656	establishment of organelle localization	5	0.0106	0.694	1
GO:0031326	regulation of cellular biosynthetic process	27	0.0108	0.704	1
GO:0034502	protein localization to chromosome	2	0.0109	0.704	1
GO:0043412	macromolecule modification	21	0.0113	0.727	1
GO:0021772	olfactory bulb development	2	0.0115	0.736	1
GO:0031399	regulation of protein modification process	14	0.0116	0.738	1
GO:0010468	regulation of gene expression	27	0.0117	0.738	1
GO:0080090	regulation of primary metabolic process	34	0.0121	0.762	1
GO:0007098	centrosome cycle	2	0.0122	0.766	1
GO:0010811	positive regulation of cell-substrate adhesion	3	0.0123	0.769	1
GO:0008283	cell proliferation	8	0.0127	0.781	1
GO:0021988	olfactory lobe development	2	0.0129	0.781	1
GO:0032467	positive regulation of cytokinesis	2	0.0129	0.781	1
GO:0060603	mammary gland duct morphogenesis	2	0.0129	0.781	1
GO:0044763	single-organism cellular process	55	0.0136	0.817	1
GO:0034446	substrate adhesion-dependent cell spreading	2	0.0136	0.817	1
GO:0044085	cellular component biogenesis	16	0.014	0.834	1
GO:0061098	positive regulation of protein tyrosine kinase activity	2	0.0144	0.85	1
GO:0044707	single-multicellular organism process	34	0.0149	0.877	1
GO:0051252	regulation of RNA metabolic process	24	0.0152	0.886	1
GO:0031577	spindle checkpoint	2	0.0159	0.924	1
GO:0007126	meiotic nuclear division	3	0.0164	0.951	1
GO:0030856	regulation of epithelial cell differentiation	3	0.0176	1	1
GO:0001932	regulation of protein phosphorylation	11	0.0178	1	1
GO:0022617	extracellular matrix disassembly	3	0.0181	1	1
GO:0010965	regulation of mitotic sister chromatid separation	2	0.0183	1	1
GO:0051494	negative regulation of cytoskeleton organization	3	0.0185	1	1
GO:0070507	regulation of microtubule cytoskeleton organization	3	0.0185	1	1
GO:0040011	locomotion	11	0.0187	1	1
GO:0009966	regulation of signal transduction	18	0.0191	1	1
GO:0051174	regulation of phosphorus metabolic process	13	0.0192	1	1
GO:0010605	negative regulation of macromolecule metabolic process	17	0.0197	1	1
GO:0019219	regulation of nucleobase-containing compound metabolic process	25	0.0204	1	1
GO:0031323	regulation of cellular metabolic process	34	0.0205	1	1
GO:0030071	regulation of mitotic metaphase/anaphase transition	2	0.0208	1	1
GO:0021537	telencephalon development	4	0.0213	1	1
GO:0006635	fatty acid beta-oxidation	2	0.0217	1	1
GO:0090382	phagosome maturation	2	0.0217	1	1
GO:0042398	cellular modified amino acid biosynthetic process	2	0.0217	1	1
GO:0000075	cell cycle checkpoint	4	0.022	1	1
GO:0016477	cell migration	8	0.0222	1	1
GO:0045930	negative regulation of mitotic cell cycle	4	0.0223	1	1
GO:0060443	mammary gland morphogenesis	2	0.0226	1	1
GO:0043392	negative regulation of DNA binding	2	0.0226	1	1
GO:0050793	regulation of developmental process	16	0.0232	1	1
GO:0060711	labyrinthine layer development	2	0.0235	1	1
GO:0044710	single-organism metabolic process	27	0.0236	1	1
GO:0010389	regulation of G2/M transition of mitotic cell cycle	2	0.0244	1	1
GO:0051781	positive regulation of cell division	3	0.0246	1	1
GO:0012501	programmed cell death	10	0.0255	1	1
GO:0032508	DNA duplex unwinding	2	0.0263	1	1
GO:0045132	meiotic chromosome segregation	2	0.0263	1	1
GO:0006302	double-strand break repair	3	0.0271	1	1
GO:2000045	regulation of G1/S transition of mitotic cell cycle	3	0.0288	1	1
GO:0014070	response to organic cyclic compound	8	0.0301	1	1
GO:0044237	cellular metabolic process	46	0.0303	1	1
GO:0060255	regulation of macromolecule metabolic process	32	0.031	1	1
GO:0033554	cellular response to stress	13	0.0311	1	1
GO:0001503	ossification	4	0.0316	1	1
GO:0051239	regulation of multicellular organismal process	17	0.0316	1	1
GO:0007548	sex differentiation	4	0.032	1	1
GO:0045596	negative regulation of cell differentiation	7	0.0327	1	1
GO:0051384	response to glucocorticoid	3	0.0327	1	1
GO:0022411	cellular component disassembly	6	0.0328	1	1
GO:0042127	regulation of cell proliferation	12	0.033	1	1
GO:0001890	placenta development	3	0.0339	1	1
GO:0060429	epithelium development	9	0.0344	1	1
GO:0030308	negative regulation of cell growth	3	0.0345	1	1
GO:0051674	localization of cell	8	0.0346	1	1
GO:0042592	homeostatic process	11	0.035	1	1
GO:0048754	branching morphogenesis of an epithelial tube	3	0.0351	1	1
GO:0021872	forebrain generation of neurons	2	0.0355	1	1
GO:0061180	mammary gland epithelium development	2	0.0355	1	1
GO:0050772	positive regulation of axonogenesis	2	0.0366	1	1
GO:0030516	regulation of axon extension	2	0.0366	1	1
GO:0031589	cell-substrate adhesion	3	0.0376	1	1
GO:0006885	regulation of pH	2	0.0377	1	1
GO:0048731	system development	23	0.0378	1	1
GO:0019220	regulation of phosphate metabolic process	12	0.0386	1	1
GO:0030279	negative regulation of ossification	2	0.0399	1	1
GO:0051259	protein oligomerization	5	0.041	1	1
GO:0006921	cellular component disassembly involved in execution phase of apoptosis	2	0.0411	1	1
GO:0016064	immunoglobulin mediated immune response	2	0.0411	1	1
GO:0061351	neural precursor cell proliferation	2	0.0411	1	1
GO:1901991	negative regulation of mitotic cell cycle phase transition	3	0.0415	1	1
GO:1901607	alpha-amino acid biosynthetic process	2	0.0422	1	1
GO:0019222	regulation of metabolic process	36	0.0426	1	1
GO:0048608	reproductive structure development	5	0.0445	1	1
GO:0061458	reproductive system development	5	0.0461	1	1
GO:0032101	regulation of response to external stimulus	8	0.0465	1	1
GO:0051782	negative regulation of cell division	2	0.0469	1	1
GO:0030518	intracellular steroid hormone receptor signaling pathway	2	0.0469	1	1
GO:0010639	negative regulation of organelle organization	4	0.0469	1	1
GO:0006470	protein dephosphorylation	3	0.0484	1	1
GO:0006281	DNA repair	5	0.0495	1	1
GO:0065009	regulation of molecular function	18	0.0505	1	1
GO:0000724	double-strand break repair via homologous recombination	2	0.0506	1	1
GO:0030278	regulation of ossification	3	0.0513	1	1
GO:0045860	positive regulation of protein kinase activity	5	0.0517	1	1
GO:0031347	regulation of defense response	7	0.0523	1	1
GO:0007275	multicellular organismal development	25	0.0535	1	1
GO:0001525	angiogenesis	4	0.0539	1	1
GO:0031647	regulation of protein stability	3	0.0543	1	1
GO:0097194	execution phase of apoptosis	2	0.0543	1	1
GO:0030010	establishment of cell polarity	2	0.0543	1	1
GO:0006915	apoptotic process	9	0.0556	1	1
GO:0002009	morphogenesis of an epithelium	5	0.0557	1	1
GO:0032147	activation of protein kinase activity	4	0.0562	1	1
GO:0048856	anatomical structure development	25	0.0564	1	1
GO:0032970	regulation of actin filament-based process	4	0.0573	1	1
GO:0043255	regulation of carbohydrate biosynthetic process	2	0.0582	1	1
GO:0045786	negative regulation of cell cycle	5	0.0595	1	1
GO:0043408	regulation of MAPK cascade	6	0.0606	1	1
GO:0044772	mitotic cell cycle phase transition	4	0.0627	1	1
GO:0071897	DNA biosynthetic process	2	0.0635	1	1
GO:0030336	negative regulation of cell migration	3	0.0638	1	1
GO:0006261	DNA-dependent DNA replication	2	0.0648	1	1
GO:0043900	regulation of multi-organism process	5	0.0654	1	1
GO:0006310	DNA recombination	3	0.0654	1	1
GO:0002576	platelet degranulation	2	0.0662	1	1
GO:0002700	regulation of production of molecular mediator of immune response	2	0.0662	1	1
GO:0032270	positive regulation of cellular protein metabolic process	10	0.0688	1	1
GO:0070372	regulation of ERK1 and ERK2 cascade	3	0.0688	1	1
GO:0008406	gonad development	3	0.0688	1	1
GO:1901653	cellular response to peptide	4	0.0695	1	1
GO:0001657	ureteric bud development	2	0.0703	1	1
GO:0006357	regulation of transcription from RNA polymerase II promoter	12	0.072	1	1
GO:2001252	positive regulation of chromosome organization	2	0.0731	1	1
GO:0001892	embryonic placenta development	2	0.0731	1	1
GO:0045137	development of primary sexual characteristics	3	0.0731	1	1
GO:0010976	positive regulation of neuron projection development	3	0.074	1	1
GO:0006260	DNA replication	3	0.074	1	1
GO:0006767	water-soluble vitamin metabolic process	2	0.0745	1	1
GO:0090304	nucleic acid metabolic process	24	0.0749	1	1
GO:0051241	negative regulation of multicellular organismal process	8	0.075	1	1
GO:0090100	positive regulation of transmembrane receptor protein serine/threonine kinase signaling pathway	2	0.0759	1	1
GO:0001823	mesonephros development	2	0.0759	1	1
GO:0071417	cellular response to organonitrogen compound	5	0.0771	1	1
GO:0032502	developmental process	27	0.0772	1	1
GO:0030705	cytoskeleton-dependent intracellular transport	2	0.0773	1	1
GO:0010906	regulation of glucose metabolic process	2	0.0788	1	1
GO:0030900	forebrain development	4	0.0788	1	1
GO:0006464	cellular protein modification process	17	0.0793	1	1
GO:0008285	negative regulation of cell proliferation	6	0.0805	1	1
GO:0007420	brain development	6	0.081	1	1
GO:0032869	cellular response to insulin stimulus	3	0.0812	1	1
GO:0010827	regulation of glucose transport	2	0.0817	1	1
GO:0044699	single-organism process	53	0.0828	1	1
GO:0000904	cell morphogenesis involved in differentiation	6	0.084	1	1
GO:0051056	regulation of small GTPase mediated signal transduction	3	0.0849	1	1
GO:0006139	nucleobase-containing compound metabolic process	26	0.085	1	1
GO:0035335	peptidyl-tyrosine dephosphorylation	2	0.0861	1	1
GO:0031333	negative regulation of protein complex assembly	2	0.0875	1	1
GO:0016573	histone acetylation	2	0.0875	1	1
GO:2000134	negative regulation of G1/S transition of mitotic cell cycle	2	0.089	1	1
GO:0009888	tissue development	11	0.0897	1	1
GO:0044260	cellular macromolecule metabolic process	36	0.0919	1	1
GO:0045667	regulation of osteoblast differentiation	2	0.0936	1	1
GO:0050821	protein stabilization	2	0.0951	1	1
GO:0001701	in utero embryonic development	4	0.0953	1	1
GO:1902531	regulation of intracellular signal transduction	10	0.0953	1	1
GO:0045859	regulation of protein kinase activity	6	0.0955	1	1
GO:0043067	regulation of programmed cell death	10	0.0964	1	1
GO:0007417	central nervous system development	7	0.0969	1	1
GO:0002244	hematopoietic progenitor cell differentiation	2	0.0981	1	1
GO:0006974	cellular response to DNA damage stimulus	6	0.0982	1	1
GO:0090287	regulation of cellular response to growth factor stimulus	3	0.1	1	1
GO:0072006	nephron development	2	0.101	1	1
GO:0009725	response to hormone	7	0.102	1	1
GO:0009719	response to endogenous stimulus	10	0.102	1	1
GO:0031401	positive regulation of protein modification process	8	0.102	1	1
GO:0046660	female sex differentiation	2	0.103	1	1
GO:0048514	blood vessel morphogenesis	4	0.104	1	1
GO:0060322	head development	6	0.104	1	1
GO:0032102	negative regulation of response to external stimulus	3	0.106	1	1
GO:0002376	immune system process	13	0.107	1	1
GO:0007160	cell-matrix adhesion	2	0.107	1	1
GO:0044267	cellular protein metabolic process	20	0.109	1	1
GO:0044767	single-organism developmental process	26	0.109	1	1
GO:0010469	regulation of receptor activity	2	0.109	1	1
GO:0001649	osteoblast differentiation	2	0.109	1	1
GO:0032870	cellular response to hormone stimulus	5	0.11	1	1
GO:0051338	regulation of transferase activity	7	0.111	1	1
GO:0046546	development of primary male sexual characteristics	2	0.112	1	1
GO:0008584	male gonad development	2	0.112	1	1
GO:0090068	positive regulation of cell cycle process	3	0.113	1	1
GO:0043065	positive regulation of apoptotic process	5	0.114	1	1
GO:0050790	regulation of catalytic activity	14	0.115	1	1
GO:0051129	negative regulation of cellular component organization	5	0.117	1	1
GO:0032956	regulation of actin cytoskeleton organization	3	0.12	1	1
GO:0048545	response to steroid hormone	4	0.121	1	1
GO:0030879	mammary gland development	2	0.122	1	1
GO:0008544	epidermis development	3	0.129	1	1
GO:0090263	positive regulation of canonical Wnt signaling pathway	2	0.13	1	1
GO:0035295	tube development	5	0.132	1	1
GO:0042493	response to drug	4	0.133	1	1
GO:0000003	reproduction	7	0.134	1	1
GO:0051235	maintenance of location	2	0.135	1	1
GO:0032268	regulation of cellular protein metabolic process	14	0.136	1	1
GO:0030307	positive regulation of cell growth	2	0.137	1	1
GO:0050678	regulation of epithelial cell proliferation	3	0.138	1	1
GO:0007179	transforming growth factor beta receptor signaling pathway	2	0.14	1	1
GO:0008361	regulation of cell size	2	0.14	1	1
GO:0048638	regulation of developmental growth	3	0.141	1	1
GO:0018205	peptidyl-lysine modification	3	0.141	1	1
GO:1902275	regulation of chromatin organization	2	0.142	1	1
GO:0030154	cell differentiation	18	0.143	1	1
GO:0009790	embryo development	7	0.146	1	1
GO:0008152	metabolic process	47	0.147	1	1
GO:0045937	positive regulation of phosphate metabolic process	7	0.149	1	1
GO:0046661	male sex differentiation	2	0.15	1	1
GO:0010243	response to organonitrogen compound	6	0.151	1	1
GO:0051130	positive regulation of cellular component organization	8	0.151	1	1
GO:0000086	G2/M transition of mitotic cell cycle	2	0.152	1	1
GO:0031098	stress-activated protein kinase signaling cascade	2	0.152	1	1
GO:0002699	positive regulation of immune effector process	2	0.152	1	1
GO:0008284	positive regulation of cell proliferation	6	0.161	1	1
GO:0050679	positive regulation of epithelial cell proliferation	2	0.161	1	1
GO:0048511	rhythmic process	3	0.161	1	1
GO:1901701	cellular response to oxygen-containing compound	6	0.161	1	1
GO:0001934	positive regulation of protein phosphorylation	6	0.161	1	1
GO:0001568	blood vessel development	4	0.162	1	1
GO:0098602	single organism cell adhesion	4	0.162	1	1
GO:0043254	regulation of protein complex assembly	3	0.162	1	1
GO:0043009	chordate embryonic development	5	0.162	1	1
GO:0045597	positive regulation of cell differentiation	6	0.164	1	1
GO:0043623	cellular protein complex assembly	3	0.164	1	1
GO:0006935	chemotaxis	5	0.166	1	1
GO:0031570	DNA integrity checkpoint	2	0.166	1	1
GO:0055114	oxidation-reduction process	7	0.168	1	1
GO:0008286	insulin receptor signaling pathway	2	0.168	1	1
GO:0045665	negative regulation of neuron differentiation	2	0.168	1	1
GO:0042981	regulation of apoptotic process	9	0.171	1	1
GO:0051051	negative regulation of transport	4	0.175	1	1
GO:0043161	proteasome-mediated ubiquitin-dependent protein catabolic process	3	0.175	1	1
GO:0044087	regulation of cellular component biogenesis	5	0.176	1	1
GO:0046483	heterocycle metabolic process	25	0.177	1	1
GO:0006725	cellular aromatic compound metabolic process	25	0.177	1	1
GO:0010952	positive regulation of peptidase activity	2	0.178	1	1
GO:0007399	nervous system development	12	0.179	1	1
GO:0071495	cellular response to endogenous stimulus	7	0.181	1	1
GO:1901360	organic cyclic compound metabolic process	26	0.182	1	1
GO:0001944	vasculature development	4	0.182	1	1
GO:1902580	single-organism cellular localization	6	0.186	1	1
GO:0009987	cellular process	58	0.187	1	1
GO:0060562	epithelial tube morphogenesis	3	0.189	1	1
GO:0080134	regulation of response to stress	9	0.189	1	1
GO:0051603	proteolysis involved in cellular protein catabolic process	4	0.19	1	1
GO:0007093	mitotic cell cycle checkpoint	2	0.191	1	1
GO:0042593	glucose homeostasis	2	0.191	1	1
GO:0043085	positive regulation of catalytic activity	9	0.193	1	1
GO:1903531	negative regulation of secretion by cell	2	0.194	1	1
GO:0072330	monocarboxylic acid biosynthetic process	2	0.194	1	1
GO:0051960	regulation of nervous system development	5	0.201	1	1
GO:0044248	cellular catabolic process	9	0.202	1	1
GO:0000082	G1/S transition of mitotic cell cycle	2	0.203	1	1
GO:0010975	regulation of neuron projection development	3	0.204	1	1
GO:0044257	cellular protein catabolic process	4	0.207	1	1
GO:0048513	organ development	15	0.208	1	1
GO:0010033	response to organic substance	14	0.209	1	1
GO:0042221	response to chemical	20	0.211	1	1
GO:0048839	inner ear development	2	0.212	1	1
GO:0071560	cellular response to transforming growth factor beta stimulus	2	0.214	1	1
GO:0044712	single-organism catabolic process	6	0.214	1	1
GO:0030324	lung development	2	0.216	1	1
GO:0001933	negative regulation of protein phosphorylation	3	0.218	1	1
GO:0032879	regulation of localization	13	0.219	1	1
GO:0010941	regulation of cell death	9	0.22	1	1
GO:0030323	respiratory tube development	2	0.223	1	1
GO:0046395	carboxylic acid catabolic process	2	0.223	1	1
GO:0044238	primary metabolic process	41	0.228	1	1
GO:0031669	cellular response to nutrient levels	2	0.229	1	1
GO:0044093	positive regulation of molecular function	10	0.229	1	1
GO:0051641	cellular localization	12	0.232	1	1
GO:0045862	positive regulation of proteolysis	3	0.234	1	1
GO:0050769	positive regulation of neurogenesis	3	0.234	1	1
GO:0043087	regulation of GTPase activity	4	0.235	1	1
GO:0040017	positive regulation of locomotion	3	0.243	1	1
GO:0007167	enzyme linked receptor protein signaling pathway	6	0.247	1	1
GO:0009165	nucleotide biosynthetic process	2	0.249	1	1
GO:0043583	ear development	2	0.25	1	1
GO:1901700	response to oxygen-containing compound	8	0.25	1	1
GO:0034976	response to endoplasmic reticulum stress	2	0.252	1	1
GO:0021700	developmental maturation	2	0.252	1	1
GO:0048699	generation of neurons	8	0.253	1	1
GO:0009141	nucleoside triphosphate metabolic process	2	0.258	1	1
GO:0048598	embryonic morphogenesis	4	0.264	1	1
GO:0009056	catabolic process	10	0.266	1	1
GO:0060284	regulation of cell development	5	0.268	1	1
GO:0034641	cellular nitrogen compound metabolic process	26	0.271	1	1
GO:0000122	negative regulation of transcription from RNA polymerase II promoter	5	0.271	1	1
GO:0030155	regulation of cell adhesion	4	0.273	1	1
GO:0008150	biological_process	58	0.274	1	1
GO:0060541	respiratory system development	2	0.274	1	1
GO:0003007	heart morphogenesis	2	0.276	1	1
GO:0031400	negative regulation of protein modification process	4	0.279	1	1
GO:0007411	axon guidance	3	0.28	1	1
GO:0050767	regulation of neurogenesis	4	0.284	1	1
GO:0006796	phosphate-containing compound metabolic process	10	0.287	1	1
GO:0043170	macromolecule metabolic process	35	0.287	1	1
GO:0010604	positive regulation of macromolecule metabolic process	14	0.29	1	1
GO:0090305	nucleic acid phosphodiester bond hydrolysis	2	0.294	1	1
GO:0072358	cardiovascular system development	5	0.299	1	1
GO:0072359	circulatory system development	5	0.299	1	1
GO:0048468	cell development	9	0.301	1	1
GO:0030168	platelet activation	2	0.309	1	1
GO:0006807	nitrogen compound metabolic process	27	0.311	1	1
GO:0031667	response to nutrient levels	3	0.312	1	1
GO:0071310	cellular response to organic substance	10	0.32	1	1
GO:0016042	lipid catabolic process	2	0.325	1	1
GO:0001822	kidney development	2	0.325	1	1
GO:0051345	positive regulation of hydrolase activity	5	0.331	1	1
GO:0023014	signal transduction by protein phosphorylation	2	0.331	1	1
GO:0050727	regulation of inflammatory response	2	0.334	1	1
GO:0009653	anatomical structure morphogenesis	11	0.335	1	1
GO:0022412	cellular process involved in reproduction in multicellular organism	2	0.338	1	1
GO:0010628	positive regulation of gene expression	9	0.341	1	1
GO:0009968	negative regulation of signal transduction	6	0.346	1	1
GO:0007507	heart development	3	0.346	1	1
GO:0048878	chemical homeostasis	5	0.346	1	1
GO:0072001	renal system development	2	0.347	1	1
GO:0048518	positive regulation of biological process	24	0.356	1	1
GO:0046128	purine ribonucleoside metabolic process	2	0.358	1	1
GO:0022603	regulation of anatomical structure morphogenesis	5	0.359	1	1
GO:0018193	peptidyl-amino acid modification	5	0.359	1	1
GO:0071704	organic substance metabolic process	40	0.361	1	1
GO:0009117	nucleotide metabolic process	3	0.365	1	1
GO:0019216	regulation of lipid metabolic process	2	0.368	1	1
GO:0009887	organ morphogenesis	5	0.37	1	1
GO:1901575	organic substance catabolic process	8	0.376	1	1
GO:0031325	positive regulation of cellular metabolic process	14	0.379	1	1
GO:0009893	positive regulation of metabolic process	17	0.38	1	1
GO:0045664	regulation of neuron differentiation	3	0.38	1	1
GO:0048585	negative regulation of response to stimulus	7	0.383	1	1
GO:0044711	single-organism biosynthetic process	7	0.386	1	1
GO:0051052	regulation of DNA metabolic process	2	0.388	1	1
GO:0051649	establishment of localization in cell	9	0.391	1	1
GO:0043547	positive regulation of GTPase activity	3	0.391	1	1
GO:0007409	axonogenesis	3	0.396	1	1
GO:1901615	organic hydroxy compound metabolic process	3	0.396	1	1
GO:0019538	protein metabolic process	19	0.397	1	1
GO:0001655	urogenital system development	2	0.403	1	1
GO:0010769	regulation of cell morphogenesis involved in differentiation	2	0.403	1	1
GO:0043436	oxoacid metabolic process	5	0.408	1	1
GO:0009150	purine ribonucleotide metabolic process	2	0.412	1	1
GO:0030855	epithelial cell differentiation	3	0.413	1	1
GO:0061564	axon development	3	0.42	1	1
GO:0001817	regulation of cytokine production	3	0.432	1	1
GO:0098771	inorganic ion homeostasis	3	0.436	1	1
GO:0097305	response to alcohol	2	0.442	1	1
GO:0048667	cell morphogenesis involved in neuron differentiation	3	0.447	1	1
GO:0022008	neurogenesis	7	0.449	1	1
GO:0033365	protein localization to organelle	3	0.45	1	1
GO:0007155	cell adhesion	5	0.45	1	1
GO:0051348	negative regulation of transferase activity	2	0.454	1	1
GO:0048589	developmental growth	2	0.454	1	1
GO:0045893	positive regulation of transcription, DNA-templated	7	0.458	1	1
GO:0030182	neuron differentiation	5	0.46	1	1
GO:0006520	cellular amino acid metabolic process	2	0.461	1	1
GO:0030162	regulation of proteolysis	4	0.461	1	1
GO:0048522	positive regulation of cellular process	20	0.461	1	1
GO:0043687	post-translational protein modification	2	0.472	1	1
GO:0048646	anatomical structure formation involved in morphogenesis	5	0.473	1	1
GO:0030335	positive regulation of cell migration	2	0.477	1	1
GO:0006979	response to oxidative stress	2	0.48	1	1
GO:0045944	positive regulation of transcription from RNA polymerase II promoter	5	0.484	1	1
GO:0006066	alcohol metabolic process	2	0.488	1	1
GO:0019637	organophosphate metabolic process	4	0.494	1	1
GO:0008104	protein localization	8	0.494	1	1
GO:0019752	carboxylic acid metabolic process	4	0.495	1	1
GO:0001819	positive regulation of cytokine production	2	0.496	1	1
GO:0044281	small molecule metabolic process	10	0.498	1	1
GO:0072594	establishment of protein localization to organelle	2	0.498	1	1
GO:0071407	cellular response to organic cyclic compound	2	0.499	1	1
GO:0006468	protein phosphorylation	4	0.502	1	1
GO:0051336	regulation of hydrolase activity	6	0.508	1	1
GO:0002520	immune system development	3	0.515	1	1
GO:0031349	positive regulation of defense response	2	0.521	1	1
GO:0032103	positive regulation of response to external stimulus	2	0.521	1	1
GO:0044702	single organism reproductive process	5	0.526	1	1
GO:0019221	cytokine-mediated signaling pathway	2	0.535	1	1
GO:0030036	actin cytoskeleton organization	2	0.535	1	1
GO:0060627	regulation of vesicle-mediated transport	2	0.541	1	1
GO:0009967	positive regulation of signal transduction	6	0.542	1	1
GO:0043069	negative regulation of programmed cell death	4	0.546	1	1
GO:1902532	negative regulation of intracellular signal transduction	2	0.549	1	1
GO:0010638	positive regulation of organelle organization	3	0.551	1	1
GO:0044092	negative regulation of molecular function	5	0.554	1	1
GO:0001775	cell activation	3	0.555	1	1
GO:0071363	cellular response to growth factor stimulus	3	0.566	1	1
GO:0033036	macromolecule localization	9	0.567	1	1
GO:0051240	positive regulation of multicellular organismal process	6	0.573	1	1
GO:0019725	cellular homeostasis	3	0.577	1	1
GO:0007166	cell surface receptor signaling pathway	9	0.583	1	1
GO:0034613	cellular protein localization	5	0.588	1	1
GO:0006954	inflammatory response	2	0.592	1	1
GO:0010256	endomembrane system organization	2	0.593	1	1
GO:0016337	single organismal cell-cell adhesion	2	0.601	1	1
GO:0006873	cellular ion homeostasis	2	0.604	1	1
GO:0009605	response to external stimulus	8	0.614	1	1
GO:0001501	skeletal system development	2	0.625	1	1
GO:0007169	transmembrane receptor protein tyrosine kinase signaling pathway	3	0.626	1	1
GO:0010467	gene expression	17	0.631	1	1
GO:0048584	positive regulation of response to stimulus	8	0.631	1	1
GO:0009314	response to radiation	2	0.634	1	1
GO:1901566	organonitrogen compound biosynthetic process	4	0.636	1	1
GO:0051179	localization	18	0.641	1	1
GO:0071705	nitrogen compound transport	2	0.645	1	1
GO:0032787	monocarboxylic acid metabolic process	2	0.647	1	1
GO:0030030	cell projection organization	4	0.663	1	1
GO:0051254	positive regulation of RNA metabolic process	6	0.664	1	1
GO:0007283	spermatogenesis	2	0.674	1	1
GO:0006897	endocytosis	2	0.677	1	1
GO:0048609	multicellular organismal reproductive process	3	0.677	1	1
GO:0008610	lipid biosynthetic process	2	0.686	1	1
GO:0044249	cellular biosynthetic process	19	0.69	1	1
GO:0030097	hemopoiesis	2	0.693	1	1
GO:0032504	multicellular organism reproduction	3	0.694	1	1
GO:0005975	carbohydrate metabolic process	3	0.703	1	1
GO:0071345	cellular response to cytokine stimulus	2	0.703	1	1
GO:0044403	symbiosis, encompassing mutualism through parasitism	3	0.711	1	1
GO:0045184	establishment of protein localization	5	0.714	1	1
GO:0006955	immune response	5	0.715	1	1
GO:0048666	neuron development	3	0.716	1	1
GO:0050776	regulation of immune response	3	0.717	1	1
GO:1901576	organic substance biosynthetic process	19	0.718	1	1
GO:0002684	positive regulation of immune system process	3	0.729	1	1
GO:0050778	positive regulation of immune response	2	0.729	1	1
GO:0043086	negative regulation of catalytic activity	3	0.736	1	1
GO:1901362	organic cyclic compound biosynthetic process	13	0.74	1	1
GO:0043066	negative regulation of apoptotic process	3	0.746	1	1
GO:0009628	response to abiotic stimulus	4	0.752	1	1
GO:0034654	nucleobase-containing compound biosynthetic process	12	0.761	1	1
GO:0044723	single-organism carbohydrate metabolic process	2	0.764	1	1
GO:0030001	metal ion transport	2	0.767	1	1
GO:0016192	vesicle-mediated transport	4	0.768	1	1
GO:1901137	carbohydrate derivative biosynthetic process	2	0.78	1	1
GO:0060548	negative regulation of cell death	3	0.789	1	1
GO:0032880	regulation of protein localization	3	0.795	1	1
GO:0007267	cell-cell signaling	3	0.799	1	1
GO:0051049	regulation of transport	6	0.8	1	1
GO:0032446	protein modification by small protein conjugation	2	0.813	1	1
GO:0044802	single-organism membrane organization	2	0.833	1	1
GO:1901135	carbohydrate derivative metabolic process	3	0.843	1	1
GO:0016032	viral process	2	0.846	1	1
GO:0080135	regulation of cellular response to stress	2	0.848	1	1
GO:0019953	sexual reproduction	2	0.856	1	1
GO:0006629	lipid metabolic process	3	0.869	1	1
GO:0051234	establishment of localization	12	0.877	1	1
GO:0070201	regulation of establishment of protein localization	2	0.885	1	1
GO:0009059	macromolecule biosynthetic process	13	0.886	1	1
GO:1902578	single-organism localization	10	0.887	1	1
GO:0044255	cellular lipid metabolic process	2	0.889	1	1
GO:1902582	single-organism intracellular transport	3	0.895	1	1
GO:0060341	regulation of cellular localization	3	0.911	1	1
GO:0034645	cellular macromolecule biosynthetic process	12	0.921	1	1
GO:0015031	protein transport	3	0.921	1	1
GO:1901564	organonitrogen compound metabolic process	4	0.937	1	1
GO:0032774	RNA biosynthetic process	8	0.949	1	1
GO:0006952	defense response	3	0.957	1	1
GO:0055085	transmembrane transport	2	0.958	1	1
GO:0007186	G-protein coupled receptor signaling pathway	2	0.964	1	1
GO:0016070	RNA metabolic process	10	0.965	1	1
GO:0006351	transcription, DNA-templated	7	0.966	1	1
GO:0006811	ion transport	2	0.968	1	1
GO:0051704	multi-organism process	5	0.975	1	1
GO:0044765	single-organism transport	7	0.978	1	1
GO:0006810	transport	8	0.989	1	1
GO:0071702	organic substance transport	3	0.992	1	1
GO:0003008	system process	2	0.997	1	1
GO:0045742	positive regulation of epidermal growth factor receptor signaling pathway	1	1	1	1
GO:0000077	DNA damage checkpoint	1	1	1	1
GO:0003231	cardiac ventricle development	1	1	1	1
GO:0003230	cardiac atrium development	1	1	1	1
GO:0048146	positive regulation of fibroblast proliferation	1	1	1	1
GO:0006406	mRNA export from nucleus	1	1	1	1
GO:0030837	negative regulation of actin filament polymerization	1	1	1	1
GO:0070373	negative regulation of ERK1 and ERK2 cascade	1	1	1	1
GO:0030433	ER-associated ubiquitin-dependent protein catabolic process	1	1	1	1
GO:0006403	RNA localization	1	1	1	1
GO:0048102	autophagic cell death	1	1	1	1
GO:0045773	positive regulation of axon extension	1	1	1	1
GO:0000083	regulation of transcription involved in G1/S transition of mitotic cell cycle	1	1	1	1
GO:0042554	superoxide anion generation	1	1	1	1
GO:0051058	negative regulation of small GTPase mediated signal transduction	1	1	1	1
GO:0045765	regulation of angiogenesis	1	1	1	1
GO:0045769	negative regulation of asymmetric cell division	1	1	1	1
GO:0003209	cardiac atrium morphogenesis	1	1	1	1
GO:0022037	metencephalon development	1	1	1	1
GO:0019058	viral life cycle	1	1	1	1
GO:0006091	generation of precursor metabolites and energy	1	1	1	1
GO:0006090	pyruvate metabolic process	1	1	1	1
GO:0007131	reciprocal meiotic recombination	1	1	1	1
GO:0006081	cellular aldehyde metabolic process	1	1	1	1
GO:0021873	forebrain neuroblast division	1	1	1	1
GO:0071479	cellular response to ionizing radiation	1	1	1	1
GO:1904237	positive regulation of substrate-dependent cell migration, cell attachment to substrate	1	1	1	1
GO:0043588	skin development	1	1	1	1
GO:0021846	cell proliferation in forebrain	1	1	1	1
GO:0050999	regulation of nitric-oxide synthase activity	1	1	1	1
GO:0033624	negative regulation of integrin activation	1	1	1	1
GO:0033622	integrin activation	1	1	1	1
GO:0097150	neuronal stem cell population maintenance	1	1	1	1
GO:0010032	meiotic chromosome condensation	1	1	1	1
GO:0019083	viral transcription	1	1	1	1
GO:0007127	meiosis I	1	1	1	1
GO:0000712	resolution of meiotic recombination intermediates	1	1	1	1
GO:0090521	glomerular visceral epithelial cell migration	1	1	1	1
GO:0019080	viral gene expression	1	1	1	1
GO:0003283	atrial septum development	1	1	1	1
GO:0021827	postnatal olfactory bulb interneuron migration	1	1	1	1
GO:0003281	ventricular septum development	1	1	1	1
GO:0006879	cellular iron ion homeostasis	1	1	1	1
GO:0046849	bone remodeling	1	1	1	1
GO:0033690	positive regulation of osteoblast proliferation	1	1	1	1
GO:0086026	atrial cardiac muscle cell to AV node cell signaling	1	1	1	1
GO:0003278	apoptotic process involved in heart morphogenesis	1	1	1	1
GO:0021836	chemorepulsion involved in postnatal olfactory bulb interneuron migration	1	1	1	1
GO:0006898	receptor-mediated endocytosis	1	1	1	1
GO:0007185	transmembrane receptor protein tyrosine phosphatase signaling pathway	1	1	1	1
GO:0086014	atrial cardiac muscle cell action potential	1	1	1	1
GO:0006488	dolichol-linked oligosaccharide biosynthetic process	1	1	1	1
GO:0060426	lung vasculature development	1	1	1	1
GO:0060428	lung epithelium development	1	1	1	1
GO:0060425	lung morphogenesis	1	1	1	1
GO:0060420	regulation of heart growth	1	1	1	1
GO:0006855	drug transmembrane transport	1	1	1	1
GO:0036164	cell-abiotic substrate adhesion	1	1	1	1
GO:0007156	homophilic cell adhesion via plasma membrane adhesion molecules	1	1	1	1
GO:0007157	heterophilic cell-cell adhesion via plasma membrane cell adhesion molecules	1	1	1	1
GO:0060413	atrial septum morphogenesis	1	1	1	1
GO:0007161	calcium-independent cell-matrix adhesion	1	1	1	1
GO:0035987	endodermal cell differentiation	1	1	1	1
GO:0031069	hair follicle morphogenesis	1	1	1	1
GO:0032963	collagen metabolic process	1	1	1	1
GO:0043647	inositol phosphate metabolic process	1	1	1	1
GO:0060068	vagina development	1	1	1	1
GO:0050929	induction of negative chemotaxis	1	1	1	1
GO:0010876	lipid localization	1	1	1	1
GO:0060070	canonical Wnt signaling pathway	1	1	1	1
GO:0006396	RNA processing	1	1	1	1
GO:1901741	positive regulation of myoblast fusion	1	1	1	1
GO:0006111	regulation of gluconeogenesis	1	1	1	1
GO:0007605	sensory perception of sound	1	1	1	1
GO:0071427	mRNA-containing ribonucleoprotein complex export from nucleus	1	1	1	1
GO:1990090	cellular response to nerve growth factor stimulus	1	1	1	1
GO:0060487	lung epithelial cell differentiation	1	1	1	1
GO:0007623	circadian rhythm	1	1	1	1
GO:0032535	regulation of cellular component size	1	1	1	1
GO:0016322	neuron remodeling	1	1	1	1
GO:0051574	positive regulation of histone H3-K9 methylation	1	1	1	1
GO:0021766	hippocampus development	1	1	1	1
GO:0016331	morphogenesis of embryonic epithelium	1	1	1	1
GO:0021762	substantia nigra development	1	1	1	1
GO:0021761	limbic system development	1	1	1	1
GO:0044319	wound healing, spreading of cells	1	1	1	1
GO:0031427	response to methotrexate	1	1	1	1
GO:0043267	negative regulation of potassium ion transport	1	1	1	1
GO:0015758	glucose transport	1	1	1	1
GO:0043280	positive regulation of cysteine-type endopeptidase activity involved in apoptotic process	1	1	1	1
GO:0007626	locomotory behavior	1	1	1	1
GO:0034394	protein localization to cell surface	1	1	1	1
GO:0097089	methyl-branched fatty acid metabolic process	1	1	1	1
GO:0001554	luteolysis	1	1	1	1
GO:0050900	leukocyte migration	1	1	1	1
GO:0060008	Sertoli cell differentiation	1	1	1	1
GO:0001561	fatty acid alpha-oxidation	1	1	1	1
GO:0001942	hair follicle development	1	1	1	1
GO:0045807	positive regulation of endocytosis	1	1	1	1
GO:1903126	negative regulation of centriole-centriole cohesion	1	1	1	1
GO:0044744	protein targeting to nucleus	1	1	1	1
GO:0007077	mitotic nuclear envelope disassembly	1	1	1	1
GO:0050427	3'-phosphoadenosine 5'-phosphosulfate metabolic process	1	1	1	1
GO:0007079	mitotic chromosome movement towards spindle pole	1	1	1	1
GO:0045446	endothelial cell differentiation	1	1	1	1
GO:0042632	cholesterol homeostasis	1	1	1	1
GO:0044774	mitotic DNA integrity checkpoint	1	1	1	1
GO:0042633	hair cycle	1	1	1	1
GO:0045842	positive regulation of mitotic metaphase/anaphase transition	1	1	1	1
GO:0045087	innate immune response	1	1	1	1
GO:0055123	digestive system development	1	1	1	1
GO:0007094	mitotic spindle assembly checkpoint	1	1	1	1
GO:0021510	spinal cord development	1	1	1	1
GO:0007096	regulation of exit from mitosis	1	1	1	1
GO:0000188	inactivation of MAPK activity	1	1	1	1
GO:0048011	neurotrophin TRK receptor signaling pathway	1	1	1	1
GO:2000114	regulation of establishment of cell polarity	1	1	1	1
GO:0045870	positive regulation of single stranded viral RNA replication via double stranded DNA intermediate	1	1	1	1
GO:0007492	endoderm development	1	1	1	1
GO:0021915	neural tube development	1	1	1	1
GO:0030730	sequestering of triglyceride	1	1	1	1
GO:0035666	TRIF-dependent toll-like receptor signaling pathway	1	1	1	1
GO:0042663	regulation of endodermal cell fate specification	1	1	1	1
GO:0048730	epidermis morphogenesis	1	1	1	1
GO:0034698	response to gonadotropin	1	1	1	1
GO:0009749	response to glucose	1	1	1	1
GO:0010621	negative regulation of transcription by transcription factor localization	1	1	1	1
GO:0021966	corticospinal neuron axon guidance	1	1	1	1
GO:0021972	corticospinal neuron axon guidance through spinal cord	1	1	1	1
GO:0035624	receptor transactivation	1	1	1	1
GO:0006953	acute-phase response	1	1	1	1
GO:0006545	glycine biosynthetic process	1	1	1	1
GO:0007009	plasma membrane organization	1	1	1	1
GO:0007015	actin filament organization	1	1	1	1
GO:0009267	cellular response to starvation	1	1	1	1
GO:0040036	regulation of fibroblast growth factor receptor signaling pathway	1	1	1	1
GO:0007026	negative regulation of microtubule depolymerization	1	1	1	1
GO:0048096	chromatin-mediated maintenance of transcription	1	1	1	1
GO:0003181	atrioventricular valve morphogenesis	1	1	1	1
GO:0034605	cellular response to heat	1	1	1	1
GO:0007035	vacuolar acidification	1	1	1	1
GO:0007031	peroxisome organization	1	1	1	1
GO:0046545	development of primary female sexual characteristics	1	1	1	1
GO:0006997	nucleus organization	1	1	1	1
GO:0003171	atrioventricular valve development	1	1	1	1
GO:0098773	skin epidermis development	1	1	1	1
GO:0007044	cell-substrate junction assembly	1	1	1	1
GO:0033147	negative regulation of intracellular estrogen receptor signaling pathway	1	1	1	1
GO:0019985	translesion synthesis	1	1	1	1
GO:0033563	dorsal/ventral axon guidance	1	1	1	1
GO:0033572	transferrin transport	1	1	1	1
GO:0007050	cell cycle arrest	1	1	1	1
GO:0021957	corticospinal tract morphogenesis	1	1	1	1
GO:0003158	endothelium development	1	1	1	1
GO:0034614	cellular response to reactive oxygen species	1	1	1	1
GO:0060710	chorio-allantoic fusion	1	1	1	1
GO:0060716	labyrinthine layer blood vessel development	1	1	1	1
GO:0010596	negative regulation of endothelial cell migration	1	1	1	1
GO:0060348	bone development	1	1	1	1
GO:0032091	negative regulation of protein binding	1	1	1	1
GO:0006006	glucose metabolic process	1	1	1	1
GO:0060744	mammary gland branching involved in thelarche	1	1	1	1
GO:0032487	regulation of Rap protein signal transduction	1	1	1	1
GO:0061448	connective tissue development	1	1	1	1
GO:0071504	cellular response to heparin	1	1	1	1
GO:0006909	phagocytosis	1	1	1	1
GO:0051445	regulation of meiotic cell cycle	1	1	1	1
GO:0016202	regulation of striated muscle tissue development	1	1	1	1
GO:0043123	positive regulation of I-kappaB kinase/NF-kappaB signaling	1	1	1	1
GO:0021891	olfactory bulb interneuron development	1	1	1	1
GO:0060763	mammary duct terminal end bud growth	1	1	1	1
GO:0071934	thiamine transmembrane transport	1	1	1	1
GO:0021889	olfactory bulb interneuron differentiation	1	1	1	1
GO:0007100	mitotic centrosome separation	1	1	1	1
GO:0002042	cell migration involved in sprouting angiogenesis	1	1	1	1
GO:0002040	sprouting angiogenesis	1	1	1	1
GO:0002041	intussusceptive angiogenesis	1	1	1	1
GO:0035264	multicellular organism growth	1	1	1	1
GO:0070072	vacuolar proton-transporting V-type ATPase complex assembly	1	1	1	1
GO:0006914	autophagy	1	1	1	1
GO:0002052	positive regulation of neuroblast proliferation	1	1	1	1
GO:0043116	negative regulation of vascular permeability	1	1	1	1
GO:0090260	negative regulation of retinal ganglion cell axon guidance	1	1	1	1
GO:0030262	apoptotic nuclear changes	1	1	1	1
GO:0051409	response to nitrosative stress	1	1	1	1
GO:0051403	stress-activated MAPK cascade	1	1	1	1
GO:0034260	negative regulation of GTPase activity	1	1	1	1
GO:0010510	regulation of acetyl-CoA biosynthetic process from pyruvate	1	1	1	1
GO:0010518	positive regulation of phospholipase activity	1	1	1	1
GO:0051414	response to cortisol	1	1	1	1
GO:0007517	muscle organ development	1	1	1	1
GO:0030263	apoptotic chromosome condensation	1	1	1	1
GO:0070050	neuron cellular homeostasis	1	1	1	1
GO:0002455	humoral immune response mediated by circulating immunoglobulin	1	1	1	1
GO:0060395	SMAD protein signal transduction	1	1	1	1
GO:0031953	negative regulation of protein autophosphorylation	1	1	1	1
GO:0071169	establishment of protein localization to chromatin	1	1	1	1
GO:0071168	protein localization to chromatin	1	1	1	1
GO:0071166	ribonucleoprotein complex localization	1	1	1	1
GO:0001656	metanephros development	1	1	1	1
GO:0001658	branching involved in ureteric bud morphogenesis	1	1	1	1
GO:0001659	temperature homeostasis	1	1	1	1
GO:0010569	regulation of double-strand break repair via homologous recombination	1	1	1	1
GO:0007565	female pregnancy	1	1	1	1
GO:0001676	long-chain fatty acid metabolic process	1	1	1	1
GO:0090288	negative regulation of cellular response to growth factor stimulus	1	1	1	1
GO:0010593	negative regulation of lamellipodium assembly	1	1	1	1
GO:0007588	excretion	1	1	1	1
GO:0070829	heterochromatin maintenance	1	1	1	1
GO:0008585	female gonad development	1	1	1	1
GO:0048846	axon extension involved in axon guidance	1	1	1	1
GO:0009101	glycoprotein biosynthetic process	1	1	1	1
GO:0036413	histone H3-R26 citrullination	1	1	1	1
GO:0008045	motor neuron axon guidance	1	1	1	1
GO:0048840	otolith development	1	1	1	1
GO:0014020	primary neural tube formation	1	1	1	1
GO:0034166	toll-like receptor 10 signaling pathway	1	1	1	1
GO:0034162	toll-like receptor 9 signaling pathway	1	1	1	1
GO:0048864	stem cell development	1	1	1	1
GO:0006633	fatty acid biosynthetic process	1	1	1	1
GO:0035307	positive regulation of protein dephosphorylation	1	1	1	1
GO:0048863	stem cell differentiation	1	1	1	1
GO:0018149	peptide cross-linking	1	1	1	1
GO:0006606	protein import into nucleus	1	1	1	1
GO:2000249	regulation of actin cytoskeleton reorganization	1	1	1	1
GO:0002755	MyD88-dependent toll-like receptor signaling pathway	1	1	1	1
GO:0042744	hydrogen peroxide catabolic process	1	1	1	1
GO:0051701	interaction with host	1	1	1	1
GO:0035329	hippo signaling	1	1	1	1
GO:0050774	negative regulation of dendrite morphogenesis	1	1	1	1
GO:0008089	anterograde axon cargo transport	1	1	1	1
GO:0007369	gastrulation	1	1	1	1
GO:2000272	negative regulation of receptor activity	1	1	1	1
GO:0046627	negative regulation of insulin receptor signaling pathway	1	1	1	1
GO:0042752	regulation of circadian rhythm	1	1	1	1
GO:0034501	protein localization to kinetochore	1	1	1	1
GO:0072307	regulation of metanephric nephron tubule epithelial cell differentiation	1	1	1	1
GO:0006298	mismatch repair	1	1	1	1
GO:0046677	response to antibiotic	1	1	1	1
GO:0043305	negative regulation of mast cell degranulation	1	1	1	1
GO:0060668	regulation of branching involved in salivary gland morphogenesis by extracellular matrix-epithelial cell signaling	1	1	1	1
GO:0046654	tetrahydrofolate biosynthetic process	1	1	1	1
GO:0046655	folic acid metabolic process	1	1	1	1
GO:0006268	DNA unwinding involved in DNA replication	1	1	1	1
GO:0061036	positive regulation of cartilage development	1	1	1	1
GO:0098655	cation transmembrane transport	1	1	1	1
GO:0006265	DNA topological change	1	1	1	1
GO:0006266	DNA ligation	1	1	1	1
GO:0006699	bile acid biosynthetic process	1	1	1	1
GO:0045599	negative regulation of fat cell differentiation	1	1	1	1
GO:0008015	blood circulation	1	1	1	1
GO:0009143	nucleoside triphosphate catabolic process	1	1	1	1
GO:0072332	intrinsic apoptotic signaling pathway by p53 class mediator	1	1	1	1
GO:0030643	cellular phosphate ion homeostasis	1	1	1	1
GO:0032675	regulation of interleukin-6 production	1	1	1	1
GO:0010259	multicellular organismal aging	1	1	1	1
GO:0046697	decidualization	1	1	1	1
GO:0071676	negative regulation of mononuclear cell migration	1	1	1	1
GO:0016540	protein autoprocessing	1	1	1	1
GO:0071672	negative regulation of smooth muscle cell chemotaxis	1	1	1	1
GO:0032757	positive regulation of interleukin-8 production	1	1	1	1
GO:0001706	endoderm formation	1	1	1	1
GO:0021549	cerebellum development	1	1	1	1
GO:0016567	protein ubiquitination	1	1	1	1
GO:0048477	oogenesis	1	1	1	1
GO:0040016	embryonic cleavage	1	1	1	1
GO:0002381	immunoglobulin production involved in immunoglobulin mediated immune response	1	1	1	1
GO:0046209	nitric oxide metabolic process	1	1	1	1
GO:0006366	transcription from RNA polymerase II promoter	1	1	1	1
GO:0060675	ureteric bud morphogenesis	1	1	1	1
GO:0061337	cardiac conduction	1	1	1	1
GO:2001202	negative regulation of transforming growth factor-beta secretion	1	1	1	1
GO:0016925	protein sumoylation	1	1	1	1
GO:0021587	cerebellum morphogenesis	1	1	1	1
GO:0051307	meiotic chromosome separation	1	1	1	1
GO:0031290	retinal ganglion cell axon guidance	1	1	1	1
GO:0021575	hindbrain morphogenesis	1	1	1	1
GO:0090306	spindle assembly involved in meiosis	1	1	1	1
GO:2001241	positive regulation of extrinsic apoptotic signaling pathway in absence of ligand	1	1	1	1
GO:0006356	regulation of transcription from RNA polymerase I promoter	1	1	1	1
GO:2001222	regulation of neuron migration	1	1	1	1
GO:0070563	negative regulation of vitamin D receptor signaling pathway	1	1	1	1
GO:0031297	replication fork processing	1	1	1	1
GO:0060244	negative regulation of cell proliferation involved in contact inhibition	1	1	1	1
GO:0060242	contact inhibition	1	1	1	1
GO:0009590	detection of gravity	1	1	1	1
GO:0061364	apoptotic process involved in luteolysis	1	1	1	1
GO:0035385	Roundabout signaling pathway	1	1	1	1
GO:0044539	long-chain fatty acid import	1	1	1	1
GO:0034109	homotypic cell-cell adhesion	1	1	1	1
GO:0050728	negative regulation of inflammatory response	1	1	1	1
GO:0050729	positive regulation of inflammatory response	1	1	1	1
GO:0001764	neuron migration	1	1	1	1
GO:1900034	regulation of cellular response to heat	1	1	1	1
GO:0031670	cellular response to nutrient	1	1	1	1
GO:0042698	ovulation cycle	1	1	1	1
GO:0042695	thelarche	1	1	1	1
GO:0007405	neuroblast proliferation	1	1	1	1
GO:0016584	nucleosome positioning	1	1	1	1
GO:0015986	ATP synthesis coupled proton transport	1	1	1	1
GO:0038124	toll-like receptor TLR6:TLR2 signaling pathway	1	1	1	1
GO:0038123	toll-like receptor TLR1:TLR2 signaling pathway	1	1	1	1
GO:0034134	toll-like receptor 2 signaling pathway	1	1	1	1
GO:0045190	isotype switching	1	1	1	1
GO:1903351	cellular response to dopamine	1	1	1	1
GO:0007422	peripheral nervous system development	1	1	1	1
GO:0015991	ATP hydrolysis coupled proton transport	1	1	1	1
GO:0034142	toll-like receptor 4 signaling pathway	1	1	1	1
GO:0031648	protein destabilization	1	1	1	1
GO:0051382	kinetochore assembly	1	1	1	1
GO:0031641	regulation of myelination	1	1	1	1
GO:0034138	toll-like receptor 3 signaling pathway	1	1	1	1
GO:2000304	positive regulation of ceramide biosynthetic process	1	1	1	1
GO:0031214	biomineral tissue development	1	1	1	1
GO:0034146	toll-like receptor 5 signaling pathway	1	1	1	1
GO:0010839	negative regulation of keratinocyte proliferation	1	1	1	1
GO:0018279	protein N-linked glycosylation via asparagine	1	1	1	1
GO:0030500	regulation of bone mineralization	1	1	1	1
GO:0010848	regulation of chromatin disassembly	1	1	1	1
GO:0030509	BMP signaling pathway	1	1	1	1
GO:0030505	inorganic diphosphate transport	1	1	1	1
GO:0033306	phytol metabolic process	1	1	1	1
GO:0006771	riboflavin metabolic process	1	1	1	1
GO:0010862	positive regulation of pathway-restricted SMAD protein phosphorylation	1	1	1	1
GO:0070977	bone maturation	1	1	1	1
GO:0045669	positive regulation of osteoblast differentiation	1	1	1	1
GO:0045668	negative regulation of osteoblast differentiation	1	1	1	1
GO:0030901	midbrain development	1	1	1	1
GO:0030902	hindbrain development	1	1	1	1
GO:0045618	positive regulation of keratinocyte differentiation	1	1	1	1
GO:0045602	negative regulation of endothelial cell differentiation	1	1	1	1
GO:0007266	Rho protein signal transduction	1	1	1	1
GO:0002638	negative regulation of immunoglobulin production	1	1	1	1
GO:0006730	one-carbon metabolic process	1	1	1	1
GO:0006714	sesquiterpenoid metabolic process	1	1	1	1
GO:0036503	ERAD pathway	1	1	1	1
GO:0009083	branched-chain amino acid catabolic process	1	1	1	1
GO:0046777	protein autophosphorylation	1	1	1	1
GO:0009082	branched-chain amino acid biosynthetic process	1	1	1	1
GO:0090505	epiboly involved in wound healing	1	1	1	1
GO:0090502	RNA phosphodiester bond hydrolysis, endonucleolytic	1	1	1	1
GO:0043433	negative regulation of sequence-specific DNA binding transcription factor activity	1	1	1	1
GO:0009062	fatty acid catabolic process	1	1	1	1
GO:0051988	regulation of attachment of spindle microtubules to kinetochore	1	1	1	1
GO:0072028	nephron morphogenesis	1	1	1	1
GO:0072080	nephron tubule development	1	1	1	1
GO:0015693	magnesium ion transport	1	1	1	1
GO:0009953	dorsal/ventral pattern formation	1	1	1	1
GO:0030513	positive regulation of BMP signaling pathway	1	1	1	1
GO:0030517	negative regulation of axon extension	1	1	1	1
GO:1901624	negative regulation of lymphocyte chemotaxis	1	1	1	1
GO:0030521	androgen receptor signaling pathway	1	1	1	1
GO:0030520	intracellular estrogen receptor signaling pathway	1	1	1	1
GO:0071773	cellular response to BMP stimulus	1	1	1	1
GO:0016446	somatic hypermutation of immunoglobulin genes	1	1	1	1
GO:0071392	cellular response to estradiol stimulus	1	1	1	1
GO:0060993	kidney morphogenesis	1	1	1	1
GO:0046325	negative regulation of glucose import	1	1	1	1
GO:0000921	septin ring assembly	1	1	1	1
GO:0060591	chondroblast differentiation	1	1	1	1
GO:0021675	nerve development	1	1	1	1
GO:1903429	regulation of cell maturation	1	1	1	1
GO:0021680	cerebellar Purkinje cell layer development	1	1	1	1
GO:0021681	cerebellar granular layer development	1	1	1	1
GO:0001824	blastocyst development	1	1	1	1
GO:1903026	negative regulation of RNA polymerase II regulatory region sequence-specific DNA binding	1	1	1	1
GO:0048565	digestive tract development	1	1	1	1
GO:0071364	cellular response to epidermal growth factor stimulus	1	1	1	1
GO:0021698	cerebellar cortex structural organization	1	1	1	1
GO:0043931	ossification involved in bone maturation	1	1	1	1
GO:0021695	cerebellar cortex development	1	1	1	1
GO:0021696	cerebellar cortex morphogenesis	1	1	1	1
GO:0008360	regulation of cell shape	1	1	1	1
GO:0043524	negative regulation of neuron apoptotic process	1	1	1	1
GO:0021685	cerebellar granular layer structural organization	1	1	1	1
GO:0021683	cerebellar granular layer morphogenesis	1	1	1	1
GO:0001843	neural tube closure	1	1	1	1
GO:0001845	phagolysosome assembly	1	1	1	1
GO:0001841	neural tube formation	1	1	1	1
GO:0021693	cerebellar Purkinje cell layer structural organization	1	1	1	1
GO:0021692	cerebellar Purkinje cell layer morphogenesis	1	1	1	1
GO:0090024	negative regulation of neutrophil chemotaxis	1	1	1	1
GO:0090027	negative regulation of monocyte chemotaxis	1	1	1	1
GO:0032836	glomerular basement membrane development	1	1	1	1
GO:0032835	glomerulus development	1	1	1	1
GO:0032233	positive regulation of actin filament bundle assembly	1	1	1	1
GO:0051216	cartilage development	1	1	1	1
GO:0001893	maternal placenta development	1	1	1	1
GO:0001885	endothelial cell development	1	1	1	1
GO:0043966	histone H3 acetylation	1	1	1	1
GO:0001886	endothelial cell morphogenesis	1	1	1	1
GO:0060122	inner ear receptor stereocilium organization	1	1	1	1
GO:0031146	SCF-dependent proteasomal ubiquitin-dependent protein catabolic process	1	1	1	1
GO:0031145	anaphase-promoting complex-dependent proteasomal ubiquitin-dependent protein catabolic process	1	1	1	1
GO:0071711	basement membrane organization	1	1	1	1
GO:0060113	inner ear receptor cell differentiation	1	1	1	1
GO:0060119	inner ear receptor cell development	1	1	1	1
GO:0045719	negative regulation of glycogen biosynthetic process	1	1	1	1
GO:0070207	protein homotrimerization	1	1	1	1
GO:0009411	response to UV	1	1	1	1
GO:0086004	regulation of cardiac muscle cell contraction	1	1	1	1
GO:1900116	extracellular negative regulation of signal transduction	1	1	1	1
GO:0031100	organ regeneration	1	1	1	1
GO:0051661	maintenance of centrosome location	1	1	1	1
GO:0043981	histone H4-K5 acetylation	1	1	1	1
GO:0043983	histone H4-K12 acetylation	1	1	1	1
GO:0043982	histone H4-K8 acetylation	1	1	1	1
GO:0060907	positive regulation of macrophage cytokine production	1	1	1	1
############################################################################################################################################################################################
GO:0000278	mitotic cell cycle	27	4.04e-16	5.57e-12	5.57e-12
HIST1H4D
NUF2
HIST1H4B
NCAPG
ANLN
CKAP2
DLGAP5
CENPF
KIF14
ASPM
TOP2A
HIST1H4L
SPDL1
NUP155
GPSM2
CDCA2
SMC2
KIF20B
BCAT1
KLHL13
KIF23
KIF4A
DHFR
KIF15
SPC25
SPC24
HIST1H4E
GO:1903047	mitotic cell cycle process	23	2.55e-13	3.52e-09	1.76e-09
NUF2
CDCA2
NCAPG
ANLN
CKAP2
DLGAP5
SMC2
CENPF
KIF20B
BCAT1
KLHL13
KIF23
KIF14
ASPM
KIF4A
DHFR
TOP2A
KIF15
SPC25
SPDL1
SPC24
NUP155
GPSM2
GO:0007067	mitotic nuclear division	17	4.56e-13	6.29e-09	2.1e-09
KIF4A
KIF15
NUF2
SPC25
SPDL1
CDCA2
SPC24
NCAPG
ANLN
DLGAP5
SMC2
CENPF
KIF20B
KLHL13
KIF23
KIF14
ASPM
GO:0051301	cell division	19	6.55e-13	9.03e-09	2.26e-09
NUF2
CDCA2
NCAPG
ANLN
CKAP2
SMC2
CENPF
NEK2
KIF20B
KIF11
KLHL13
KIF23
KIF14
ASPM
KIF4A
TOP2A
SPC25
SPDL1
SPC24
GO:0032776	DNA methylation on cytosine	8	1.05e-12	1.45e-08	2.89e-09
HIST1H4D
HIST1H3D
HIST1H4E
HIST1H3G
HIST1H4B
HIST1H3B
HIST1H3F
HIST1H4L
GO:0006996	organelle organization	41	1.58e-12	2.18e-08	3.64e-09
NUF2
ANLN
CENPF
KIF14
ASPM
SPDL1
ABCD3
GPSM2
HIST1H2BF
HIST1H2BM
CDCA2
KLHL13
KIF15
SPC25
PHF17
WDHD1
HIST1H4E
HIST1H4D
HIST1H2BL
HIST1H4B
NCAPG
DLGAP5
SRPX
HIST1H1D
KIAA0101
TOP2A
HIST1H4L
HJURP
HIST1H2BH
TMSB4X
NUP155
NCOA3
BNC1
KIF20B
PAK6
KIF23
KIF4A
BRIP1
SPC24
PADI2
ATP6V0A4
GO:0007049	cell cycle	28	3.97e-12	5.48e-08	7.83e-09
HIST1H4D
NUF2
HIST1H4B
NCAPG
ANLN
CKAP2
DLGAP5
CENPF
KIF14
ASPM
TOP2A
HIST1H4L
HJURP
EXO1
NUP155
GPSM2
CDCA2
KIF20B
BCAT1
KLHL13
KIF23
KIF4A
DHFR
BRIP1
KIF15
SPC25
SPC24
HIST1H4E
GO:0051276	chromosome organization	23	7.25e-12	1e-07	1.25e-08
HIST1H4D
HIST1H2BL
HIST1H4B
NCAPG
DLGAP5
CENPF
NEK2
HIST1H1D
KIF14
TOP2A
HIST1H4L
HJURP
HIST1H2BH
SPDL1
NCOA3
HIST1H2BF
HIST1H2BM
BNC1
BRIP1
PADI2
PHF17
WDHD1
HIST1H4E
GO:0000183	chromatin silencing at rDNA	8	1.15e-11	1.59e-07	1.77e-08
HIST1H4D
HIST1H3D
HIST1H4E
HIST1H3G
HIST1H4B
HIST1H3B
HIST1H3F
HIST1H4L
GO:0000280	nuclear division	17	1.49e-11	2.06e-07	2.06e-08
NUF2
CDCA2
NCAPG
ANLN
DLGAP5
CENPF
KIF20B
KLHL13
KIF23
KIF14
ASPM
KIF4A
TOP2A
KIF15
SPC25
SPDL1
SPC24
GO:0016043	cellular component organization	50	1.02e-10	1.4e-06	1.17e-07
CDCA2
FAT4
KIF15
PHF17
HIST1H2BL
HIST1H4B
SRPX
KIAA0101
NCOA3
BNC1
KIF4A
SPC24
PADI2
ID1
NUF2
ANLN
CENPF
KIF14
ASPM
SPDL1
ABCD3
GPSM2
NID1
HIST1H2BF
HIST1H2BM
KLHL13
SPC25
WDHD1
HIST1H4E
HIST1H4D
PXDN
SLIT2
NCAPG
NELL2
DLGAP5
HIST1H1D
TOP2A
HIST1H4L
HJURP
HIST1H2BH
NUP155
CYR61
LMNB1
KIF20B
PAK6
KIF23
CTSL2
BRIP1
NTN4
ATP6V0A4
GO:0022402	cell cycle process	22	1.25e-09	1.72e-05	1.01e-06
NUF2
NCAPG
ANLN
CKAP2
DLGAP5
CENPF
KIF14
ASPM
TOP2A
NUP155
GPSM2
CDCA2
KIF20B
BCAT1
KLHL13
KIF23
KIF4A
DHFR
BRIP1
KIF15
SPC25
SPC24
GO:0007059	chromosome segregation	11	1.62e-09	2.23e-05	1.24e-06
DLGAP5
TOP2A
NUF2
HJURP
CENPF
KIF11
SPC25
SPDL1
CDCA2
KIF14
NCAPG
GO:1902589	single-organism organelle organization	29	5.55e-09	7.65e-05	3.82e-06
NUF2
ANLN
CENPF
KIF14
ASPM
SPDL1
GPSM2
CDCA2
KLHL13
KIF15
SPC25
PHF17
WDHD1
HIST1H4E
HIST1H4D
HIST1H4B
NCAPG
DLGAP5
KIAA0101
TOP2A
HIST1H4L
TMSB4X
NCOA3
KIF20B
PAK6
KIF23
KIF4A
SPC24
PADI2
GO:0007264	small GTPase mediated signal transduction	17	9.96e-09	0.000137	6.54e-06
HIST1H4D
NOX3
NUF2
HIST1H4B
HIST1H3D
HIST1H3F
CENPF
HIST1H3B
PAK6
KIF14
HIST1H3G
HIST1H4L
ARHGAP11A
SPC25
SPDL1
SPC24
HIST1H4E
GO:0006323	DNA packaging	9	5.34e-08	0.000737	3.07e-05
HIST1H1B
HIST1H2BF
HIST1H2BM
TOP2A
HJURP
HIST1H2BL
HIST1H1D
HIST1H2BH
NCAPG
GO:0071103	DNA conformation change	10	6.81e-08	0.000939	3.76e-05
HIST1H2BF
HIST1H2BM
TOP2A
BRIP1
HJURP
HIST1H2BL
HIST1H2BH
NCAPG
HIST1H1B
HIST1H1D
GO:0034508	centromere complex assembly	6	9.95e-08	0.00137	5.28e-05
HIST1H4D
HJURP
CENPF
HIST1H4E
HIST1H4B
HIST1H4L
GO:0000819	sister chromatid segregation	7	1.26e-07	0.00173	6.41e-05
SMC2
NEK2
DLGAP5
SPDL1
KIF14
NCAPG
TOP2A
GO:0065004	protein-DNA complex assembly	8	2.64e-07	0.00364	0.000125
HIST1H1B
HIST1H2BF
HIST1H2BM
HJURP
CENPF
HIST1H2BL
HIST1H1D
HIST1H2BH
GO:0006334	nucleosome assembly	7	9.47e-07	0.0131	0.000419
HIST1H1B
HIST1H2BF
HIST1H2BM
HJURP
HIST1H2BL
HIST1H1D
HIST1H2BH
GO:0035574	histone H4-K20 demethylation	4	9.73e-07	0.0134	0.000419
HIST1H4B
HIST1H4D
HIST1H4E
HIST1H4L
GO:0040029	regulation of gene expression, epigenetic	9	1.24e-06	0.0172	0.00052
HIST1H4D
HIST1H3G
HIST1H4L
HIST1H4B
HIST1H3D
HIST1H3F
PADI2
HIST1H3B
HIST1H4E
GO:0000070	mitotic sister chromatid segregation	6	1.38e-06	0.019	0.000536
SMC2
NEK2
DLGAP5
SPDL1
KIF14
NCAPG
GO:0006325	chromatin organization	14	1.39e-06	0.0191	0.000536
HIST1H4D
NCOA3
HIST1H2BF
HIST1H2BM
HIST1H2BL
HIST1H4B
HIST1H1D
HIST1H4L
HJURP
HIST1H2BH
PADI2
PHF17
WDHD1
HIST1H4E
GO:0043933	macromolecular complex subunit organization	26	1.4e-06	0.0193	0.000536
ANLN
CENPF
ASPM
HIST1H2BF
HIST1H2BM
SMC2
SPC25
PHF17
WDHD1
HIST1H4E
HIST1H4D
HIST1H2BL
HIST1H4B
NELL2
HIST1H1D
HIST1H4L
HJURP
HIST1H2BH
TMSB4X
FN1
NCOA3
KIF11
KIF23
KIF4A
PADI2
ATP6V0A4
GO:0050896	response to stimulus	53	1.5e-06	0.0207	0.000558
FOXRED2
FAT4
KIF15
PHF17
RAD51AP1
HIST1H4B
HIST1H3D
SRPX
KIAA0101
GPRC5B
TMSB4X
NCOA3
TSPAN1
BNC1
KIF4A
AFAP1L2
SPC24
PADI2
ID1
NUF2
CENPF
KIF14
SPDL1
ABCD3
GPSM2
HIST1H3F
HIST1H3G
ARHGAP11A
SPC25
ENPP1
MMS22L
HIST1H4E
HIST1H4D
GDF15
SLIT2
PDK2
HIST1H3B
DEPDC1
TOP2A
HIST1H4L
FN1
NUP155
PLCB4
CYR61
KIF11
CMTM4
PAK6
KIF23
CTSL2
DHFR
BRIP1
NTN4
ATP6V0A4
GO:0007346	regulation of mitotic cell cycle	12	1.59e-06	0.0219	0.000574
ANLN
DLGAP5
CENPF
NEK2
KIF20B
KIF11
PAK6
KIF14
KANK2
AFAP1L2
TOP2A
PHF17
GO:0045653	negative regulation of megakaryocyte differentiation	4	1.62e-06	0.0224	0.000574
HIST1H4B
HIST1H4D
HIST1H4E
HIST1H4L
GO:0034080	CENP-A containing nucleosome assembly	5	1.95e-06	0.0269	0.000657
HIST1H4D
HJURP
HIST1H4E
HIST1H4B
HIST1H4L
GO:0061641	CENP-A containing chromatin organization	5	1.95e-06	0.0269	0.000657
HIST1H4D
HJURP
HIST1H4E
HIST1H4B
HIST1H4L
GO:0031497	chromatin assembly	7	2.07e-06	0.0285	0.000678
HIST1H1B
HIST1H2BF
HIST1H2BM
HJURP
HIST1H2BL
HIST1H1D
HIST1H2BH
GO:0007052	mitotic spindle organization	5	2.2e-06	0.0304	0.000706
NEK2
KIF23
KIF11
SPC25
KIF4A
GO:0090307	mitotic spindle assembly	4	2.55e-06	0.0352	0.000782
KIF11
KIF4A
NEK2
KIF23
GO:0006259	DNA metabolic process	14	3.6e-06	0.0496	0.00105
HIST1H4D
HIST1H4B
HIST1H3D
HIST1H3F
CENPF
HIST1H3B
KIAA0101
HIST1H3G
TOP2A
HIST1H4L
BRIP1
RAD51AP1
MMS22L
HIST1H4E
GO:0051302	regulation of cell division	9	3.75e-06	0.0517	0.00105
ANLN
DLGAP5
CENPF
NEK2
KIF20B
KIF11
KIF23
KIF14
ASPM
GO:0006335	DNA replication-dependent nucleosome assembly	4	3.82e-06	0.0527	0.00105
HIST1H4B
HIST1H4D
HIST1H4E
HIST1H4L
GO:0051290	protein heterotetramerization	4	6.54e-06	0.0902	0.00155
HIST1H4D
HIST1H4E
HIST1H4B
HIST1H4L
GO:0006461	protein complex assembly	16	6.88e-06	0.0948	0.00158
HIST1H2BL
ANLN
NELL2
CENPF
HIST1H1D
ASPM
HJURP
HIST1H2BH
FN1
HIST1H2BF
HIST1H2BM
HIST1H1B
KIF11
KIF23
KIF4A
ATP6V0A4
GO:0070271	protein complex biogenesis	16	6.88e-06	0.0948	0.00158
HIST1H2BL
ANLN
NELL2
CENPF
HIST1H1D
ASPM
HJURP
HIST1H2BH
FN1
HIST1H2BF
HIST1H2BM
HIST1H1B
KIF11
KIF23
KIF4A
ATP6V0A4
GO:0000281	mitotic cytokinesis	4	9e-06	0.124	0.002
ANLN
CKAP2
KIF23
KIF4A
GO:0007017	microtubule-based process	11	1.6e-05	0.221	0.0035
DLGAP5
KIF20B
KIAA0101
KIF23
KIF14
ASPM
KIF4A
KIF15
SPC25
SPDL1
GPSM2
GO:0035556	intracellular signal transduction	22	1.69e-05	0.233	0.00364
NUF2
CENPF
KIF14
SPDL1
NOX3
HIST1H3F
DUSP6
FAT4
HIST1H3G
ARHGAP11A
SPC25
HIST1H4E
HIST1H4D
HIST1H4B
HIST1H3D
PDK2
HIST1H3B
DEPDC1
HIST1H4L
PLCB4
PAK6
SPC24
GO:0071822	protein complex subunit organization	19	1.85e-05	0.255	0.00393
HIST1H2BL
ANLN
NELL2
CENPF
HIST1H1D
ASPM
HJURP
HIST1H2BH
TMSB4X
FN1
HIST1H2BF
HIST1H2BM
HIST1H1B
SMC2
KIF11
KIF23
KIF4A
SPC25
ATP6V0A4
GO:0098813	nuclear chromosome segregation	6	2.51e-05	0.345	0.00508
DLGAP5
TOP2A
NEK2
SPDL1
KIF14
NCAPG
GO:0007018	microtubule-based movement	7	2.51e-05	0.346	0.00508
DLGAP5
KIF4A
KIF15
KIF20B
KIF11
KIF23
KIF14
GO:0051726	regulation of cell cycle	15	2.56e-05	0.353	0.00512
ANLN
DLGAP5
CENPF
NEK2
KIAA0101
KIF14
ASPM
TOP2A
KIF20B
KIF11
PAK6
KIF23
KANK2
AFAP1L2
PHF17
GO:0007088	regulation of mitotic nuclear division	6	3.03e-05	0.418	0.00572
ANLN
DLGAP5
CENPF
NEK2
KIF20B
KIF11
GO:0060968	regulation of gene silencing	4	3.63e-05	0.501	0.00659
HIST1H3D
HIST1H3G
HIST1H3B
HIST1H3F
GO:0019886	antigen processing and presentation of exogenous peptide antigen via MHC class II	5	4.48e-05	0.618	0.00802
KIF15
CTSL2
KIF11
KIF4A
KIF23
GO:0000910	cytokinesis	5	5.05e-05	0.697	0.00871
ANLN
CKAP2
KIF4A
KLHL13
KIF23
GO:0007051	spindle organization	5	5.36e-05	0.739	0.00912
KIF11
SPC25
KIF4A
KIF23
ASPM
GO:0046602	regulation of mitotic centrosome separation	2	7.22e-05	0.995	0.0118
KIF11
NEK2
GO:0051716	cellular response to stimulus	44	7.35e-05	1	0.0118
EXO1
NOX3
FOXRED2
FAT4
RAD51AP1
HIST1H4B
HIST1H3D
SRPX
KIAA0101
GPRC5B
NCOA3
SPC24
PADI2
ID1
NUF2
CENPF
KIF14
SPDL1
GPSM2
HIST1H3F
DUSP6
HIST1H3G
ARHGAP11A
SPC25
ENPP1
MMS22L
HIST1H4E
HIST1H4D
GDF15
SLIT2
PDK2
HIST1H3B
DEPDC1
IL13RA2
TOP2A
HIST1H4L
NUP155
PLCB4
PTPRU
CYR61
PAK6
CTSL2
BRIP1
ATP6V0A4
GO:0042060	wound healing	12	7.45e-05	1	0.0118
BNC1
HIST1H3D
HIST1H3F
CYR61
KIF11
HIST1H3B
KIF23
KIF4A
HIST1H3G
KIF15
TMSB4X
FN1
GO:0051303	establishment of chromosome localization	4	7.79e-05	1	0.0121
SPDL1
CENPF
DLGAP5
KIF14
GO:0051225	spindle assembly	4	8.48e-05	1	0.0129
KIF23
KIF11
KIF4A
ASPM
GO:0006338	chromatin remodeling	6	0.000112	1	0.0168
HIST1H4D
PADI2
HIST1H4L
HJURP
HIST1H4B
HIST1H4E
GO:0045892	negative regulation of transcription, DNA-templated	15	0.000169	1	0.025
HIST1H4D
HIST1H4B
HIST1H3D
CENPF
HIST1H3B
HIST1H1D
DEPDC1
HIST1H4L
HIST1H1B
HIST1H3F
KANK2
HIST1H3G
PHF17
HIST1H4E
ID1
GO:0010564	regulation of cell cycle process	10	0.000171	1	0.0252
ANLN
DLGAP5
CENPF
NEK2
KIF20B
KIF11
KIF23
KIF14
KANK2
PHF17
GO:0051128	regulation of cellular component organization	22	0.000178	1	0.0258
ANLN
CENPF
NEK2
KIF14
HIST1H1B
ENPP1
PHF17
WDHD1
GDF15
SLIT2
CKAP2
DLGAP5
GPRC5B
HJURP
FN1
TSPAN1
CYR61
KIF20B
KIF11
CTSL2
PADI2
ID1
GO:2000113	negative regulation of cellular macromolecule biosynthetic process	16	0.000194	1	0.0273
HIST1H4D
HIST1H4B
HIST1H3D
CENPF
HIST1H3B
HIST1H1D
DEPDC1
HIST1H4L
HIST1H1B
HIST1H3F
KANK2
HIST1H3G
ENPP1
PHF17
HIST1H4E
ID1
GO:0007596	blood coagulation	10	0.000198	1	0.0273
HIST1H3D
HIST1H3F
KIF11
HIST1H3B
KIF23
KIF4A
HIST1H3G
KIF15
TMSB4X
FN1
GO:0042760	very long-chain fatty acid catabolic process	2	0.000239	1	0.0317
SLC27A2
ABCD3
GO:0070100	negative regulation of chemokine-mediated signaling pathway	2	0.000239	1	0.0317
PADI2
SLIT2
GO:0048523	negative regulation of cellular process	32	0.000273	1	0.0355
HIST1H1B
PHF17
HIST1H4B
HIST1H3D
CKAP2
SRPX
PADI2
ID1
CENPF
NEK2
KIF14
ASPM
HIST1H3F
DUSP6
HIST1H3G
ENPP1
HIST1H4E
HIST1H4D
PXDN
SLIT2
HIST1H3B
HIST1H1D
DEPDC1
IL13RA2
TOP2A
HIST1H4L
FN1
PTPRU
KIF20B
CTSL2
KANK2
HIST1H2AB
GO:0006928	movement of cell or subcellular component	16	0.000281	1	0.0362
SLIT2
ANLN
DLGAP5
KIF14
ASPM
FN1
TSPAN1
CYR61
KIF20B
KIF11
PAK6
KIF23
KIF4A
KIF15
NTN4
ID1
GO:0034622	cellular macromolecular complex assembly	10	0.000408	1	0.0511
HIST1H2BF
HIST1H2BM
HIST1H2BL
ANLN
HIST1H1B
CENPF
HIST1H1D
HJURP
[truncated: 5,372 more rows]
